# Supplementary material for: Propionate metabolism in Desulfurella acetivorans
Source: Front Microbiol. 2025 Feb 12;16:1545849. doi: 10.3389/fmicb.2025.1545849 (PMC11861179; doi:10.3389/fmicb.2025.1545849)
Supplement: Supplementary file 1 [file Table_1.xlsx]

## Sheet: Tabelle2
Accession	Peptide count	Unique peptides	Confidence score	Anova (p)	q Value	Max fold change	Power	Highest mean condition	Lowest mean condition	MassD:DC:KL7E:KB:KA:K	Description	pettinato_ace1b3	pettinato_ace2b3	pettinato_ace3b3	pettinato_ace1b3w	pettinato_ace2b3w	pettinato_ace3b3w	pettinato_prp1b3	pettinato_prp1b3w	pettinato_prp2b3	pettinato_prp2b3w	pettinato_prp3b3	pettinato_prp3b3w	Spalte1	Spalte2	Spalte3	Spalte4	Spalte5	Spalte6	Spalte7	Spalte8	Spalte9	Spalte10	Spalte11	Spalte12	Spalte13	Spalte14	Spalte15	Spalte16	Spalte17	Spalte18	Spalte19	Spalte20	Spalte21	Spalte22	Spalte23	Spalte24	Spalte25	Spalte26
W0JM58	1	1	5.5056	0.0193567	0.00439713	66.3806	0.708648	ACE	PRP	8104.52	DUF2007 domain-containing protein OS=Desulfurella acetivorans A63 OX=694431 GN=DESACE_09370 PE=4 SV=1	1628.15	6.65766	6.44261	107.156	24.9043	37.3936	0	2.8134	0	11.9486	4.57891	7.93677
W0JDB6	32	23	215.518	2.35477e-09	1.3046e-08	46.3687	1	ACE	PRP	60415.9	Acetate CoA-transferase YdiF OS=Desulfurella acetivorans A63 OX=694431 GN=DESACE_00475 PE=3 SV=1	32231.2	17779.6	16419	42692.6	18881.1	16815.8	545.81	449.969	387.981	469.15	783.078	487.22
W0JLV6;W0JMB7	87	48	422.709	5.78426e-13	2.88417e-11	43.1213	1	ACE	PRP	26893.1	Uncharacterized protein OS=Desulfurella acetivorans A63 OX=694431 GN=DESACE_07895 PE=4 SV=1	707864	683956	613081	912666	814515	693006	19561.8	19273.8	14551	14196.3	16433.3	18603.4
W0JF83	11	3	63.6902	2.2776e-06	1.78845e-06	39.4435	1	ACE	PRP	37348.3	4-hydroxythreonine-4-phosphate dehydrogenase OS=Desulfurella acetivorans A63 OX=694431 GN=DESACE_05880 PE=3 SV=1	18378	21548.9	21966.4	17632.7	25635.9	24743.2	819.055	909.613	668.957	671.246	126.836	97.7429
W0JLA9	3	1	22.5506	0.000136882	6.09398e-05	37.7963	0.999632	ACE	PRP	20587.7	Peptidase_M22 domain-containing protein OS=Desulfurella acetivorans A63 OX=694431 GN=DESACE_04960 PE=4 SV=1	276.534	360.954	470.213	181.702	384.805	489.973	0	4.07974	22.7794	30.3998	0	0
W0JL29	10	4	60.7202	2.03819e-07	2.60586e-07	37.3832	1	ACE	PRP	48638.3	Uncharacterized protein OS=Desulfurella acetivorans A63 OX=694431 GN=DESACE_05915 PE=4 SV=1	141609	168274	143376	140489	166790	142136	6284.28	6446.31	4777.69	4016.49	1415.07	1206.76
W0JDQ3	13	6	83.2983	6.31387e-09	2.27331e-08	35.7711	1	ACE	PRP	28626	Metallophosphoesterase OS=Desulfurella acetivorans A63 OX=694431 GN=DESACE_02215 PE=4 SV=1	7562.62	7804.09	5341.32	8629.42	9228.7	6573.84	355.368	277.848	169.362	95.899	160.638	202.798
W0JLS1	42	27	398.163	4.70968e-12	1.56557e-10	30.2709	1	ACE	PRP	38110.6	Uncharacterized protein OS=Desulfurella acetivorans A63 OX=694431 GN=DESACE_09125 PE=4 SV=1	166984	133825	154373	228663	155761	174015	6675.8	6414.42	5452.58	4967.08	5054.13	4920.99
W0JHK3	7	1	41.0401	0.000509852	0.000186002	30.012	0.994617	ACE	PRP	14743	VOC domain-containing protein OS=Desulfurella acetivorans A63 OX=694431 GN=DESACE_02170 PE=4 SV=1	93.9416	500.116	404.697	1148.06	866.569	705.612	23.8521	4.93052	0	7.70095	87.0486	0.384951
W0JD22	1	1	5.5306	0.298175	0.0464615	29.4483	0.168759	ACE	PRP	8677.94	Hydrogenase assembly protein HypC OS=Desulfurella acetivorans A63 OX=694431 GN=DESACE_00650 PE=4 SV=1	28400	92.1972	21.0962	363.66	653.257	574.342	86.8008	64.6675	201.589	286.187	96.1484	286.891
W0JD71	3	1	20.9265	2.45145e-07	3.05587e-07	26.6469	1	ACE	PRP	8704.24	Putative regulatory protein DESACE_01085 OS=Desulfurella acetivorans A63 OX=694431 GN=DESACE_01085 PE=3 SV=1	12481.6	10370.3	11525	14553.2	11890.5	13132.3	119.263	369.188	579.157	396.873	383.806	927.009
W0JML4	52	28	362.07	1.2304e-10	1.75288e-09	24.1651	1	ACE	PRP	46374.8	Uncharacterized protein OS=Desulfurella acetivorans A63 OX=694431 GN=DESACE_09130 PE=4 SV=1	356292	297353	315611	458764	350782	349538	13981.4	14447.3	11084.8	11213	15208.8	22139.5
W0JHC7	39	19	276.688	2.62159e-08	6.2148e-08	17.1579	1	ACE	PRP	45637.9	Uncharacterized protein OS=Desulfurella acetivorans A63 OX=694431 GN=DESACE_07900 PE=4 SV=1	35132.8	76662.3	84152.6	96800.1	86445.2	101792	3745.02	4040.6	4083.82	4304.54	5277.08	6581.77
W0JM04	1	1	5.6517	1.08136e-06	9.80348e-07	15.4044	1	ACE	PRP	7027.18	Uncharacterized protein OS=Desulfurella acetivorans A63 OX=694431 GN=DESACE_06130 PE=4 SV=1	1064.73	953.094	1332.76	1370.79	983.572	1137.02	22.2764	108.774	39.5177	133.201	68.5986	71.7893
W0JEF4	3	1	23.1856	0.000320682	0.000125905	12.6722	0.997694	ACE	PRP	17128.2	NADH ubiquinone oxidoreductase OS=Desulfurella acetivorans A63 OX=694431 GN=DESACE_03065 PE=4 SV=1	5388.35	4106.94	6024.55	6418.51	6939.2	8792.17	40.4836	47.158	125.702	1566.02	245.35	947.904
W0JDB3	4	2	21.0253	5.99696e-09	2.27331e-08	12.6654	1	ACE	PRP	23692.6	Phosphatidylserine decarboxylase OS=Desulfurella acetivorans A63 OX=694431 GN=DESACE_01395 PE=3 SV=1	15540.4	11027.1	14468.4	24004.7	16658.1	17459	1585.14	1520.74	1286.12	1516.47	934.876	985.663
W0JJM6	10	1	51.9976	0.000604986	0.000214704	11.562	0.992817	ACE	PRP	27715.8	ABC transporter OS=Desulfurella acetivorans A63 OX=694431 GN=DESACE_07385 PE=4 SV=1	3361.72	3215.78	4055.03	3733.32	3902.14	4696.99	12.3509	193.276	431.288	508.992	239.724	600.613
W0JFX4	34	13	191.851	0.000121386	5.55283e-05	10.2647	0.999725	ACE	PRP	47367.1	Adenylosuccinate synthetase OS=Desulfurella acetivorans A63 OX=694431 GN=purA PE=3 SV=1	20793.7	11666.8	7676.9	18328.3	14091.1	12254.1	183.997	433.908	433.081	527.748	480.117	6203.49
W0JD34	20	5	111.622	8.50425e-05	4.09702e-05	9.61404	0.999889	ACE	PRP	67670.1	Elongation factor 4 OS=Desulfurella acetivorans A63 OX=694431 GN=lepA PE=3 SV=1	12110.2	49408.9	53018.2	11269.5	36557.7	66059.6	3865.39	5207.13	3201.35	3525.48	3327.87	4632.2
W0JIF8	4	1	22.9027	1.05973e-10	1.75288e-09	9.60452	1	ACE	PRP	29876.5	GTP cyclohydrolase FolE2 OS=Desulfurella acetivorans A63 OX=694431 GN=folE2 PE=3 SV=1	39701.8	38927	40044.7	44178.7	50731	47974.5	4668.15	4340.9	3914.16	4407.82	3774.18	6127.55
W0JD46	55	33	336.153	4.46214e-10	4.04532e-09	8.77461	1	ACE	PRP	23644.1	Peroxiredoxin OS=Desulfurella acetivorans A63 OX=694431 GN=DESACE_00865 PE=4 SV=1	413983	329364	340676	512397	375205	375811	50175.8	52652	42716.4	45396.6	33295.2	43290.1
W0JER9	38	13	217.253	0.00568677	0.00151634	8.50932	0.883552	ACE	PRP	68646.3	Signal peptide protein OS=Desulfurella acetivorans A63 OX=694431 GN=DESACE_04385 PE=4 SV=1	3724.84	14602.2	9274.69	700.314	3894	3310.44	214.956	1663.3	291.845	1794.02	155.978	52.5601
W0JI76	13	6	63.9082	2.3259e-09	1.3046e-08	8.27192	1	ACE	PRP	50137.7	FAD-binding protein OS=Desulfurella acetivorans A63 OX=694431 GN=DESACE_02070 PE=4 SV=1	25521.8	24360.8	17867.8	28197.2	29282.7	21466.6	3045.62	3264.45	2855.88	2452.88	2305.37	3810.13
W0JJI5	2	2	10.3261	0.00167232	0.000519537	8.22164	0.968638	ACE	PRP	21309.5	dTDP-4-dehydrorhamnose 3_5-epimerase OS=Desulfurella acetivorans A63 OX=694431 GN=DESACE_05560 PE=3 SV=1	408.467	166.437	122.212	323.973	145.699	57.1073	2.64578	6.13948	5.99802	44.8934	17.0591	72.1269
W0JEH5	10	2	49.729	2.79522e-05	1.59287e-05	8.07057	0.999996	ACE	PRP	38284.8	Beta-lactamase OS=Desulfurella acetivorans A63 OX=694431 GN=DESACE_04825 PE=4 SV=1	6347.75	5730.12	8058.57	6468.24	7503.51	9038.39	262.835	353.03	618.865	1852.44	925.019	1333.97
W0JHP8	9	3	59.4112	8.27768e-10	6.34991e-09	7.49273	1	ACE	PRP	10677.8	50S ribosomal protein L23 OS=Desulfurella acetivorans A63 OX=694431 GN=rplW PE=3 SV=1	35169.8	37195.7	37877.2	37652.9	45681.9	43557.4	4470.16	4376.47	5707.61	5939.65	4239.83	6914.94
W0JKH1	3	1	19.5034	0.120877	0.0208554	7.41042	0.335249	ACE	PRP	8554.13	Uncharacterized protein OS=Desulfurella acetivorans A63 OX=694431 GN=DESACE_00335 PE=4 SV=1	735.139	1123.15	30.6629	146.129	1086.18	17.4507	29.3001	34.4341	173.47	136.107	50.2414	0
W0JD82	5	2	33.1084	8.64293e-06	6.02736e-06	7.14645	1	ACE	PRP	28323.9	Purine nucleoside phosphorylase OS=Desulfurella acetivorans A63 OX=694431 GN=DESACE_00155 PE=4 SV=1	16003.5	15836.8	15531.6	16480.1	19145.1	18353.1	3008.85	3269.11	2849.87	3105.2	790.922	1157.94
W0JJ54	6	2	35.1043	0.00447146	0.00122236	6.72497	0.906848	ACE	PRP	26650.6	Glutamine amidotransferase OS=Desulfurella acetivorans A63 OX=694431 GN=DESACE_06660 PE=4 SV=1	54.7902	93.0578	153.726	71.1074	161.765	219.11	8.9642	8.263	62.6556	22.618	9.55266	0
W0JJS7	11	6	69.0608	3.73082e-10	3.72055e-09	6.65982	1	ACE	PRP	27076.1	GXGXG domain-containing protein OS=Desulfurella acetivorans A63 OX=694431 GN=DESACE_08730 PE=4 SV=1	50937.3	57319.1	57713.4	51407.1	68814.1	66288.7	9813.02	8909.72	8692.19	9347.85	6548.77	9614.77
W0JK83	7	3	38.5926	2.42606e-08	5.90253e-08	6.45746	1	ACE	PRP	62712.9	Flagellin OS=Desulfurella acetivorans A63 OX=694431 GN=DESACE_00840 PE=3 SV=1	16807	11736.7	11059.4	22207.4	12268.9	12191.3	2521.04	2492.36	2115.12	2059.45	2020.04	2151.85
W0JG68	3	1	15.058	0.112581	0.0197357	6.36191	0.349817	ACE	PRP	21070.8	Repressor OS=Desulfurella acetivorans A63 OX=694431 GN=DESACE_08945 PE=3 SV=1	238.508	180.318	94.0631	0	153.259	171.163	0	10.3024	81.7627	27.4653	12.0825	0
W0JHX1	17	4	108.34	6.61079e-09	2.27331e-08	6.35227	1	ACE	PRP	26447.6	1-(5-phosphoribosyl)-5-[(5-phosphoribosylamino)methylideneamino] imidazole-4-carboxamide isomerase OS=Desulfurella acetivorans A63 OX=694431 GN=hisA PE=3 SV=1	20563.4	25091.1	28312.3	26328.9	27073.3	27350.7	3708.28	2638.11	4857.46	4918.43	4180.75	4053.57
W0JFG9	14	5	95.1235	7.72566e-09	2.56813e-08	6.34571	1	ACE	PRP	24352.5	DtxR family transcriptional regulator OS=Desulfurella acetivorans A63 OX=694431 GN=DESACE_07870 PE=4 SV=1	21465.8	20223.8	23771.1	24943.2	21819.6	24907.4	3750.94	4189.96	4201.8	4140.19	2275.47	3051.63
W0JIS1	27	17	173.414	3.61975e-09	1.5227e-08	6.23465	1	ACE	PRP	32276.7	2-oxoacid ferredoxin oxidoreductase subunit beta OS=Desulfurella acetivorans A63 OX=694431 GN=DESACE_03300 PE=4 SV=1	12721.5	10925.9	12102.9	13086.1	12594.7	14364.7	1609.35	1893.77	1718.2	2065.7	1864.5	3005.67
W0JHD4	3	2	17.6822	0.000479164	0.000176312	6.01035	0.995167	ACE	PRP	30701.5	Uncharacterized protein OS=Desulfurella acetivorans A63 OX=694431 GN=DESACE_05640 PE=4 SV=1	896.409	814.413	817.355	1352.14	1207.24	1223.62	48.6188	63.2026	270.73	323.933	37.814	305.754
W0JKA1	3	3	24.9727	0.00444529	0.00122123	5.89045	0.907372	ACE	PRP	7541.53	Heavy metal transporter OS=Desulfurella acetivorans A63 OX=694431 GN=DESACE_09355 PE=4 SV=1	5671.7	25591.5	27319.4	2229.27	8554.4	11204.5	3383.77	2261.15	2967.06	1798.29	1441.22	1826.72
W0JKC1	30	13	280.076	2.94487e-08	6.38426e-08	5.85197	1	ACE	PRP	74119.4	Ferrous iron transport protein B OS=Desulfurella acetivorans A63 OX=694431 GN=DESACE_07880 PE=3 SV=1	39272	40943.7	46539.8	45008.1	47455.3	54544.9	4934.58	6874.42	7682.74	8142.13	8133.17	11014.4
W0JG79	11	6	75.2343	6.4827e-09	2.27331e-08	5.82595	1	ACE	PRP	25021.4	Uncharacterized protein OS=Desulfurella acetivorans A63 OX=694431 GN=DESACE_01305 PE=4 SV=1	40480.9	37521.1	36660.1	29382.5	24848.4	24716.9	5170.49	4732.74	6105.38	5682.49	5398.05	6143.2
W0JGH7	8	5	54.1692	1.03469e-07	1.61225e-07	5.4993	1	ACE	PRP	16875.8	ATP synthase subunit b OS=Desulfurella acetivorans A63 OX=694431 GN=atpF PE=3 SV=1	32665.5	28781.7	22385.1	38797.1	37357.5	28785.7	4692.02	4576.61	5081.28	4945.86	6713.23	8317.67
W0JK50	17	7	103.986	3.18335e-09	1.51171e-08	5.42489	1	ACE	PRP	47879.3	Riboflavin biosynthesis protein RibBA OS=Desulfurella acetivorans A63 OX=694431 GN=ribBA PE=3 SV=1	2308.41	2293.4	2010.4	2922.53	2421.09	2308.91	400.15	370.343	533.842	398.502	374.995	551.668
W0JHR6	23	10	166.293	1.75498e-08	5.30348e-08	5.34199	1	ACE	PRP	24081	30S ribosomal protein S4 OS=Desulfurella acetivorans A63 OX=694431 GN=rpsD PE=3 SV=1	138077	112960	123584	165285	136474	152454	26904.7	27819.9	32320.1	29147	20328.9	18634
W0JIC8	6	4	40.4667	5.1324e-05	2.65195e-05	5.00936	0.999974	ACE	PRP	17085.6	Peroxiredoxin OS=Desulfurella acetivorans A63 OX=694431 GN=DESACE_03560 PE=4 SV=1	5746.65	5405.58	6075.38	6567.21	5575.93	5428.98	477.385	547.625	1622	2119.5	663.275	1517.15
W0JES9	37	18	293.752	2.67974e-08	6.2148e-08	4.99053	1	ACE	PRP	39665.7	Methyl-accepting chemotaxis protein OS=Desulfurella acetivorans A63 OX=694431 GN=DESACE_04455 PE=4 SV=1	128182	111243	112372	154058	141634	133781	25887.8	28370.9	31209.5	30931.1	17403.4	22747.8
W0JFP2	19	15	140.914	6.83402e-11	1.55401e-09	4.98882	1	ACE	PRP	29250.8	Beta-lactamase OS=Desulfurella acetivorans A63 OX=694431 GN=DESACE_07125 PE=4 SV=1	55899.9	55108.1	56525.1	66409.9	58016.7	55744.1	12972.9	13832.3	10218.6	11101	10690.1	10881.5
W0JLU4	70	40	357.909	9.33368e-06	6.41929e-06	4.76713	1	ACE	PRP	19790.7	Uncharacterized protein OS=Desulfurella acetivorans A63 OX=694431 GN=DESACE_09385 PE=4 SV=1	774117	773143	689681	937345	864293	755620	204081	217002	206028	211251	88672	78645.9
W0JHQ1	17	10	115.522	1.27399e-09	8.46989e-09	4.60071	1	ACE	PRP	15881.7	50S ribosomal protein L16 OS=Desulfurella acetivorans A63 OX=694431 GN=rplP PE=3 SV=1	38743.4	37577	41973.8	48258.3	45369.4	46451.7	9115.3	8069.59	10924.6	11254.1	8690.6	8105.31
W0JJ46	14	7	97.8356	2.32109e-08	5.90253e-08	4.46125	1	ACE	PRP	20071.5	Small GTP-binding protein OS=Desulfurella acetivorans A63 OX=694431 GN=DESACE_04450 PE=4 SV=1	23772.9	37354.7	33261.8	24630.4	37041.2	34135.8	6995.33	6322.71	8123.03	7152.24	6115.85	7923.86
W0JE27	30	19	216.987	2.19505e-08	5.90253e-08	4.42566	1	ACE	PRP	44333.1	Cell division protein FtsA OS=Desulfurella acetivorans A63 OX=694431 GN=ftsA PE=3 SV=1	32563.3	27622.8	21557.8	35146.6	31639.6	24252.5	6377.54	6261.24	6333.72	5711.94	6005.74	8350.87
W0JHN9	23	7	152.461	1.46355e-10	1.8244e-09	4.41812	1	ACE	PRP	24540.4	Hydantoin utilization protein A OS=Desulfurella acetivorans A63 OX=694431 GN=DESACE_00615 PE=4 SV=1	12186.5	11660.3	12581.7	14551.7	13976.7	13954.6	3065.41	2509.03	3378.01	2954.46	2763.03	3190.96
W0JJ61	27	17	160.892	0.000373596	0.000141661	4.32427	0.996918	ACE	PRP	55492.4	Cysteine--tRNA ligase OS=Desulfurella acetivorans A63 OX=694431 GN=cysS PE=3 SV=1	68953.5	73373.6	78057.8	80763	85235.9	83124.6	8877.2	8637.52	6972.79	7327.04	32332.3	44428.4
W0JFC9	21	7	118.033	6.04861e-07	6.34943e-07	4.30815	1	ACE	PRP	32153.6	Histidine biosynthesis bifunctional protein HisIE OS=Desulfurella acetivorans A63 OX=694431 GN=hisI PE=3 SV=1	115180	107580	115864	128750	129924	121717	39391.9	38543.9	22370.7	27501.8	20772.1	18316.3
W0JM47	23	14	172.297	5.32093e-07	5.7941e-07	4.2782	1	ACE	PRP	30582.5	Usp domain-containing protein OS=Desulfurella acetivorans A63 OX=694431 GN=DESACE_06730 PE=4 SV=1	12652.5	10352.8	11553.3	17518.2	11827.6	12730.7	2472.74	2442.2	3947.89	4052.24	2147.57	2850.3
W0JKY6	5	2	24.6086	0.000295191	0.000116817	4.2053	0.998039	ACE	PRP	30321.9	Uncharacterized protein OS=Desulfurella acetivorans A63 OX=694431 GN=DESACE_05155 PE=4 SV=1	236.506	158.844	244.642	445.55	211.047	324.579	41.1062	85.4815	76.8321	118.589	25.0691	38.4271
W0JID1	78	43	581.367	6.31865e-07	6.5638e-07	4.16517	1	ACE	PRP	108292	Isoleucine--tRNA ligase OS=Desulfurella acetivorans A63 OX=694431 GN=ileS PE=3 SV=1	72431.7	65925.9	63200	75814.8	77920.1	72758.7	18732	20120.4	20785.2	20814	10140	12177.7
W0JIU8	19	6	106.73	2.6803e-06	2.07203e-06	4.14827	1	ACE	PRP	43819.9	Coenzyme A biosynthesis bifunctional protein CoaBC OS=Desulfurella acetivorans A63 OX=694431 GN=DESACE_03575 PE=3 SV=1	11507.6	11222.7	9604.87	16528.4	15346.4	12991.6	2004.48	2616.64	3709.91	4760.84	3144.25	2374.42
W0JJ01	5	2	23.4856	2.47757e-05	1.42818e-05	4.1318	0.999998	ACE	PRP	9462.13	Antitoxin OS=Desulfurella acetivorans A63 OX=694431 GN=DESACE_06340 PE=3 SV=1	9002.74	9207.42	10030.5	9274.39	9850.18	8116.66	3729.05	3425.71	1732.45	1794.89	1781.23	964.704
W0JGS7	28	8	178.543	4.46873e-05	2.38311e-05	4.0962	0.999983	ACE	PRP	63149.6	Methyl-accepting transducer domain-containing protein OS=Desulfurella acetivorans A63 OX=694431 GN=DESACE_04705 PE=4 SV=1	44367.7	44494.6	20365.3	47768.3	45198.3	21179.5	6888.37	8570	6904.98	7251.88	11808.5	13108.2
W0JFT3	8	2	46.9808	0.00963234	0.00235437	4.09531	0.819694	ACE	PRP	16532.9	Molecular chaperone Tir OS=Desulfurella acetivorans A63 OX=694431 GN=DESACE_08925 PE=4 SV=1	7564.53	4458.84	1278.52	8285.37	4074.47	1147.73	1344.25	858.023	1196.18	1370.74	1149.31	627.874
W0JG95	23	13	180.599	0.00181858	0.000558023	4.07671	0.965175	ACE	PRP	16842.4	Ferritin-like diiron domain-containing protein OS=Desulfurella acetivorans A63 OX=694431 GN=DESACE_01660 PE=4 SV=1	34992.5	38655.5	11372	34075.2	42668.6	11975.3	2619.62	6497.84	5755.57	6126.28	9643.53	11974.6
W0JHF8	45	21	374.638	1.15671e-09	8.23943e-09	4.03813	1	ACE	PRP	49802.1	Trigger factor OS=Desulfurella acetivorans A63 OX=694431 GN=tig PE=3 SV=1	77299.9	75012.8	79431	99847	89722.9	89098.2	20350.6	20396.5	21865.6	22985.4	17092.3	23707.5
W0JK61	27	11	187.495	1.6793e-09	1.04667e-08	4.02844	1	ACE	PRP	40383.6	Twitching motility protein pilT OS=Desulfurella acetivorans A63 OX=694431 GN=DESACE_07330 PE=4 SV=1	152127	149515	137896	172928	164729	147036	34508.4	32717	36127	38168.5	38186.1	49719
W0JKT8	7	1	40.0731	0.00916285	0.0022674	3.94185	0.826512	ACE	PRP	39056.6	Uncharacterized protein OS=Desulfurella acetivorans A63 OX=694431 GN=DESACE_04340 PE=4 SV=1	149.469	122.926	151.847	192.945	218.43	208.655	0	3.10172	0	47.3858	12.6084	201.824
W0JI45	2	1	11.9322	4.30517e-07	4.87877e-07	3.93009	1	ACE	PRP	12124.5	DNA-binding protein OS=Desulfurella acetivorans A63 OX=694431 GN=DESACE_02690 PE=4 SV=1	31191.1	28717.9	24558.3	31241.3	32055.8	26888.2	8332.66	9856.28	7515.61	8185.03	4525.12	6025.14
W0JIM5	7	4	35.3216	3.76107e-07	4.41261e-07	3.88075	1	ACE	PRP	31354.5	Site-determining protein OS=Desulfurella acetivorans A63 OX=694431 GN=DESACE_04425 PE=3 SV=1	2924.64	3458.82	4080.14	2419.51	3363.23	3880.23	1046.83	1155.24	708.946	778.771	694.981	801.483
W0JLA0	18	9	103.052	0.000584429	0.000208275	3.78641	0.993217	ACE	PRP	30347.8	CN hydrolase domain-containing protein OS=Desulfurella acetivorans A63 OX=694431 GN=DESACE_02465 PE=4 SV=1	100720	95911.4	117996	121219	113393	138698	42116.6	42567.8	39786	35647.2	14058.4	7510.24
W0JHA3	8	4	46.2823	6.81238e-07	6.86224e-07	3.76999	1	ACE	PRP	16410.4	50S ribosomal protein L13 OS=Desulfurella acetivorans A63 OX=694431 GN=rplM PE=3 SV=1	3792.23	4770.6	5235.75	6848.76	6233.47	7613.86	1513.16	1655.36	1730.61	1246.36	1305.18	1699.13
W0JEW1	8	2	45.3317	3.33405e-05	1.82685e-05	3.75212	0.999993	ACE	PRP	25784	XRE family transcriptional regulator OS=Desulfurella acetivorans A63 OX=694431 GN=DESACE_05985 PE=4 SV=1	4726.32	4605.59	4930.5	2797.32	5032.58	6386.35	1379.75	1194.02	1732.74	1731.72	877.668	674.12
W0JM74	2	1	15.0374	0.332355	0.0506789	3.74684	0.151958	ACE	PRP	9278.43	Uncharacterized protein OS=Desulfurella acetivorans A63 OX=694431 GN=DESACE_07210 PE=4 SV=1	27133	36527.4	22677.1	334.709	22735.3	10994.6	5202.02	5430.7	4891.48	5932.5	4754.6	5923.04
W0JDE9	12	6	85.1035	1.88489e-08	5.52853e-08	3.72871	1	ACE	PRP	10751.9	RNP-1 like RNA-binding protein OS=Desulfurella acetivorans A63 OX=694431 GN=DESACE_00665 PE=4 SV=1	13113.8	13552.9	10925.5	12393.5	14485.1	11195.7	2788.38	4020.05	3061.31	3056.11	3121.25	4245.8
W0JJJ0	11	6	57.2429	4.11423e-08	7.8902e-08	3.70037	1	ACE	PRP	7827.24	FeoA domain-containing protein OS=Desulfurella acetivorans A63 OX=694431 GN=DESACE_07875 PE=4 SV=1	15177	18896.3	21883.2	17309.1	20986.2	21851.5	6093.8	4465.89	5724.82	4973.54	5964.72	4153.31
W0JET9	4	2	16.2276	4.48102e-06	3.26181e-06	3.65939	1	ACE	PRP	25841.8	Formylmethanofuran dehydrogenase subunit E OS=Desulfurella acetivorans A63 OX=694431 GN=DESACE_05790 PE=4 SV=1	2786.57	3577.18	4235.67	6167.59	5284.56	4654.02	966.5	1095.94	942.349	1291.82	1537.65	1463.58
W0JH61	4	1	23.1869	0.000154995	6.74972e-05	3.64671	0.999507	ACE	PRP	20636.9	Uncharacterized protein OS=Desulfurella acetivorans A63 OX=694431 GN=DESACE_04625 PE=4 SV=1	40571	39812.4	31843.7	48363.8	50996.8	38831.3	7527.33	9173.69	5256.25	6826.08	17010.5	22876
W0JFK2	64	29	426.045	1.22041e-07	1.84268e-07	3.63477	1	ACE	PRP	65621.4	Glutamine--tRNA ligase OS=Desulfurella acetivorans A63 OX=694431 GN=DESACE_08205 PE=3 SV=1	7526.15	7528.16	5398.2	8140	8720.66	5997.42	1575.46	1743.44	1932.54	2077.31	2239.38	2347.5
W0JEF8	37	8	213.648	1.10016e-06	9.88409e-07	3.60356	1	ACE	PRP	76433.2	DNA ligase OS=Desulfurella acetivorans A63 OX=694431 GN=ligA PE=3 SV=1	14323.5	19192.5	14626	19655.2	23359.9	21311.6	4032.61	6097.08	4030.9	6079.49	4403.77	6566.67
W0JHI5	37	10	251.494	4.47968e-07	5.01948e-07	3.58785	1	ACE	PRP	51850.6	Threonine synthase OS=Desulfurella acetivorans A63 OX=694431 GN=DESACE_02065 PE=4 SV=1	35223.5	26773.9	28607.7	46810.1	37561.6	31896.5	10678.2	12624.7	8919.67	9397.13	7489.09	8550.71
W0JHE2	43	27	277.65	1.58619e-07	2.10909e-07	3.5732	1	ACE	PRP	123217	Neisseria_PilC domain-containing protein OS=Desulfurella acetivorans A63 OX=694431 GN=DESACE_05760 PE=4 SV=1	67030.4	76631.8	78229.7	78327.7	87247.6	83647.8	26774.6	26996.7	21768.3	22381.5	14563.8	19362.1
W0JFW2	7	1	36.7885	0.0213508	0.00478472	3.56888	0.690883	ACE	PRP	50018.2	Glutamate dehydrogenase OS=Desulfurella acetivorans A63 OX=694431 GN=DESACE_07905 PE=3 SV=1	964.131	1046.74	846.664	98.5737	550.712	408.464	206.86	171.546	158.373	234.355	71.4851	254.442
W0JFE0	19	4	113.273	3.6735e-08	7.32676e-08	3.5509	1	ACE	PRP	37539.7	Flagellar motor switch protein FliG OS=Desulfurella acetivorans A63 OX=694431 GN=DESACE_07455 PE=4 SV=1	39353.8	34163.4	36001.7	46021.6	41251.6	33614.7	12387.7	14041.2	9959.5	9298.64	9397.53	9802.32
W0JFY4	2	1	10.662	9.39895e-07	8.87384e-07	3.51849	1	ACE	PRP	29821.2	Competence protein ComA OS=Desulfurella acetivorans A63 OX=694431 GN=DESACE_09410 PE=4 SV=1	8911.03	8652.54	10730.1	12384.1	9587.56	7982.5	3171.38	3395.45	2335.41	1763.23	2743.22	3146.09
W0JJ81	77	10	554.574	6.77407e-07	6.86224e-07	3.44213	1	ACE	PRP	65955.5	Aldehyde ferredoxin oxidoreductase OS=Desulfurella acetivorans A63 OX=694431 GN=DESACE_06230 PE=4 SV=1	12280	9907.58	9758.1	16731	15400.4	11245.2	3647.03	3913.28	3889.14	4387.2	2857.31	3188.47
W0JEM1	10	3	52.4822	5.3453e-07	5.7941e-07	3.40344	1	ACE	PRP	30780.5	Plasmid partitioning protein ParB OS=Desulfurella acetivorans A63 OX=694431 GN=DESACE_03800 PE=3 SV=1	9568.17	9359.18	10159.8	11901.4	10339.1	11024	3642.81	4107.41	2690.64	3168.05	1989.01	2722.29
W0JEW8	31	21	237.396	1.31636e-07	1.90252e-07	3.39337	1	ACE	PRP	46289.7	Sulfide-quinone oxidoreductase OS=Desulfurella acetivorans A63 OX=694431 GN=DESACE_04845 PE=4 SV=1	31677.3	26742	27486.5	38315	29225.1	30215.2	9575.61	9729.35	6795	7310.76	9493.83	11218.9
W0JHH7	31	17	203.045	2.32752e-05	1.36536e-05	3.39308	0.999998	ACE	PRP	44585.5	Molybdopterin molybdenumtransferase OS=Desulfurella acetivorans A63 OX=694431 GN=DESACE_00685 PE=3 SV=1	319555	228344	213811	221908	161052	143651	81501.3	79887	72282.9	42981.4	59213.9	43824.3
W0JHH6	106	61	588.768	7.2427e-08	1.20379e-07	3.37972	1	ACE	PRP	34319.6	Malate dehydrogenase OS=Desulfurella acetivorans A63 OX=694431 GN=mdh PE=3 SV=1	839121	714436	757806	1.13515e+06	861256	793973	273839	296230	243709	246965	195870	252903
W0JF48	5	3	43.7584	0.00036419	0.000138621	3.35867	0.997061	ACE	PRP	6644.38	Ferredoxin OS=Desulfurella acetivorans A63 OX=694431 GN=DESACE_05570 PE=4 SV=1	8357.93	4034.44	3703.93	10718.2	5097.43	4024.29	1713.23	1747.09	1431.17	1358.68	1326.98	3122.39
W0JLC4	12	3	67.1932	5.4365e-06	3.87252e-06	3.32402	1	ACE	PRP	58257.7	Uncharacterized protein OS=Desulfurella acetivorans A63 OX=694431 GN=DESACE_05185 PE=4 SV=1	10603.7	18652.5	20327.2	14853.6	21737.3	22679.9	5986.19	6551.24	4420.21	5373.2	4502.16	5914.77
W0JJ58	4	2	21.2432	0.0210794	0.00473454	3.3172	0.693228	ACE	PRP	25357	POLIIIAc domain-containing protein OS=Desulfurella acetivorans A63 OX=694431 GN=DESACE_06715 PE=4 SV=1	1001.77	951.422	766.456	701.941	272.342	258.868	193.319	76.3962	473.049	235.757	195.936	17.1517
W0JI20	18	5	127.175	4.58195e-08	8.46173e-08	3.18703	1	ACE	PRP	34517.9	Quinolinate synthase A OS=Desulfurella acetivorans A63 OX=694431 GN=nadA PE=3 SV=1	73685.5	60467	59231.7	83182.3	78813.5	78620.8	23033.9	27980.3	20672.7	21874.6	19176.5	23439.1
W0JJ15	20	10	130.231	2.33262e-08	5.90253e-08	3.17164	1	ACE	PRP	27287.4	ABC transporter ATP-binding protein OS=Desulfurella acetivorans A63 OX=694431 GN=DESACE_04150 PE=4 SV=1	10641.1	14171.2	13830.8	13399.1	16324.5	13407.4	4683.43	4921.38	4067.71	3628.59	3953.34	4528.44
W0JIM0	3	1	21.7608	1.87933e-05	1.14979e-05	3.09957	0.999999	ACE	PRP	40074	Zinc metalloprotease OS=Desulfurella acetivorans A63 OX=694431 GN=DESACE_05305 PE=3 SV=1	73861.4	112034	100576	69577.8	123242	113177	42446.4	42366.2	26399.1	32944.5	21858.4	25130.7
W0JHV4	20	7	124.261	1.16179e-05	7.72393e-06	3.05601	1	ACE	PRP	21435.4	NADH-quinone oxidoreductase subunit C OS=Desulfurella acetivorans A63 OX=694431 GN=nuoC PE=3 SV=1	16690	11620.5	11378.6	25740.9	14770.2	16532.3	5213	5952.8	5680.41	4821.25	4099.49	5886.27
W0JHT3	9	6	36.1437	0.000524709	0.000188305	2.99492	0.994345	ACE	PRP	46347.5	Glycosyl transferase family 1 OS=Desulfurella acetivorans A63 OX=694431 GN=DESACE_02520 PE=4 SV=1	35982.4	100653	83583.2	136858	115734	101130	28333.2	34419.5	27701.4	29422.3	27700.3	44061.2
W0JEK3	36	14	246.345	0.00103072	0.00033701	2.99054	0.983671	ACE	PRP	61908.3	Inorganic diphosphatase OS=Desulfurella acetivorans A63 OX=694431 GN=DESACE_03580 PE=4 SV=1	15651.7	18300.6	35753	16487.5	20999.2	38702.5	9788.03	11029.3	9197.56	10016.3	4774.19	3980.01
W0JEB5	18	4	119.673	5.2794e-07	5.7941e-07	2.98093	1	ACE	PRP	46654.5	Ankyrin OS=Desulfurella acetivorans A63 OX=694431 GN=DESACE_02675 PE=4 SV=1	1925.1	1880.65	2309.71	1680.52	1869.47	2073.49	541.489	744.819	632.381	704.244	470.546	844.527
W0JK51	4	1	34.8088	2.70404e-05	1.54977e-05	2.94887	0.999997	ACE	PRP	8822.3	50S ribosomal protein L27 OS=Desulfurella acetivorans A63 OX=694431 GN=rpmA PE=3 SV=1	13802.8	16503.3	17861	19318.7	18259.3	22729.4	5179.97	9561.25	4769.26	3632.25	6808.71	6833.6
W0JKH0	204	134	939.346	2.0029e-06	1.5979e-06	2.9344	1	ACE	PRP	49104.7	Type I citrate synthase OS=Desulfurella acetivorans A63 OX=694431 GN=DESACE_08345 PE=3 SV=1	1.92164e+06	1.42938e+06	1.28348e+06	2.30032e+06	1.6489e+06	1.5216e+06	612219	746427	489521	506435	494516	594619
W0JEF0	10	4	57.7994	1.1191e-05	7.52996e-06	2.90547	1	ACE	PRP	34058.5	Ribosomal RNA small subunit methyltransferase H OS=Desulfurella acetivorans A63 OX=694431 GN=rsmH PE=3 SV=1	10830.9	16803.8	18189.5	15179.4	20128.3	19401.1	5137.66	4598.07	5234.86	5051.43	5717.17	8862.16
W0JL62	13	6	78.2299	0.0913455	0.0163838	2.90167	0.393333	ACE	PRP	44962.7	Methyltransf_21 domain-containing protein OS=Desulfurella acetivorans A63 OX=694431 GN=DESACE_04245 PE=4 SV=1	654.688	1735.05	2231.44	577.327	233.37	235.798	187.131	299.208	221.359	209.668	310.504	725.372
W0JK81	19	11	119.966	2.86773e-05	1.6249e-05	2.88597	0.999996	ACE	PRP	44113.5	Acyl-CoA dehydrogenase OS=Desulfurella acetivorans A63 OX=694431 GN=DESACE_09195 PE=3 SV=1	189313	133765	163819	291485	190116	174402	92289.3	78707.3	57670.1	67043.4	52101.8	48206.7
W0JGS5	21	13	148.813	0.00163007	0.000509587	2.8793	0.969639	ACE	PRP	38748.6	GDP-mannose 4_6-dehydratase OS=Desulfurella acetivorans A63 OX=694431 GN=gmd PE=3 SV=1	5734.05	11399.2	14030.5	6748.85	13295.4	17273.8	3783.18	4866.47	2202.51	5430.98	2257.95	5243.12
W0JGX4	54	24	386.541	4.89716e-05	2.55106e-05	2.85761	0.999977	ACE	PRP	78031.8	Glycine--tRNA ligase beta subunit OS=Desulfurella acetivorans A63 OX=694431 GN=glyS PE=3 SV=1	34277	29038.2	24032.4	42859.7	37388.3	31240.9	8395.12	7521.5	8898.73	13166.2	16059.3	15540.7
W0JHY8	3	1	16.103	0.0263359	0.00563591	2.80204	0.651357	ACE	PRP	40118.5	Radical SAM protein OS=Desulfurella acetivorans A63 OX=694431 GN=DESACE_01530 PE=4 SV=1	374.108	220.255	259.088	603.449	881.027	871.032	42.3815	80.2272	67.4138	625.204	12.5167	317.481
W0JCW8	46	24	340.662	0.000392316	0.000147081	2.7869	0.996625	ACE	PRP	36801.9	Fructose-bisphosphate aldolase OS=Desulfurella acetivorans A63 OX=694431 GN=DESACE_00140 PE=4 SV=1	51234.9	41299.2	23766.9	64501.3	44845.4	25252.5	19664.6	17545.9	16273.4	13382.6	10150.4	13011.6
W0JIY9	66	35	418.779	1.14543e-06	1.01911e-06	2.73517	1	ACE	PRP	45132.1	Argininosuccinate synthase OS=Desulfurella acetivorans A63 OX=694431 GN=argG PE=3 SV=1	156334	134989	145151	142309	116991	116290	56332.7	43869.5	58521.2	57467	34382	46324.6
W0JKU9	7	4	35.476	1.15477e-06	1.01911e-06	2.68008	1	ACE	PRP	24905.5	Uncharacterized protein OS=Desulfurella acetivorans A63 OX=694431 GN=DESACE_04610 PE=4 SV=1	16249.6	19925.1	26339.4	20399.6	21104.9	21904.6	9318.59	9292.2	6448.33	7712.11	6201.84	8011.88
W0JG19	14	7	89.8307	7.30636e-07	7.2141e-07	2.67064	1	ACE	PRP	16890.5	Amino acid-binding protein OS=Desulfurella acetivorans A63 OX=694431 GN=DESACE_08565 PE=4 SV=1	25018.5	21166.2	18706.7	28770.4	24353.9	20215.8	10196	9792.98	7981.59	7149.62	7315.59	9323.93
W0JH62	18	8	118.274	2.25094e-08	5.90253e-08	2.6381	1	ACE	PRP	32057.1	Diadenylate cyclase OS=Desulfurella acetivorans A63 OX=694431 GN=DESACE_01375 PE=3 SV=1	11214.1	12412.2	9568.83	10669	9123.07	9336.59	3692.71	3526.29	4038.74	3949.37	3831.69	4585.76
W0JHN0	18	3	125.284	0.00486053	0.00131359	2.62601	0.899168	ACE	PRP	37970.6	Chemotaxis protein OS=Desulfurella acetivorans A63 OX=694431 GN=DESACE_01720 PE=4 SV=1	15118.5	15502.4	5627.53	16648.7	15105.1	4914.21	3621.57	4338.31	4366.42	4321.14	5639.75	5479.82
W0JGL1	64	31	473.925	4.82634e-06	3.48771e-06	2.61571	1	ACE	PRP	88258	Uncharacterized protein OS=Desulfurella acetivorans A63 OX=694431 GN=DESACE_01265 PE=4 SV=1	65335.1	50181.3	58438.3	88985.9	67194.7	65519.4	27587.6	29689.7	25509.3	27934	17831.6	22708.5
W0JIK1	4	2	22.5414	0.000138806	6.12495e-05	2.61267	0.999619	ACE	PRP	35250.1	Type 12 methyltransferase OS=Desulfurella acetivorans A63 OX=694431 GN=DESACE_04235 PE=4 SV=1	1198.89	1107.07	1119.12	1306.2	1154.99	1070.45	431.877	411.144	399.477	197.739	582.317	640.139
W0JJ25	29	12	169.561	3.07407e-08	6.52256e-08	2.60542	1	ACE	PRP	52296.6	Pyruvate kinase OS=Desulfurella acetivorans A63 OX=694431 GN=DESACE_04270 PE=3 SV=1	13655.5	11237.5	12044.8	14359.6	14276.3	16536.9	5213.2	5444.62	4701.48	5188.83	5192.75	5774.39
W0JGT5	43	24	287.819	1.26967e-08	3.95678e-08	2.56178	1	ACE	PRP	31717.8	Ferredoxin-NADP(+) reductase subunit alpha OS=Desulfurella acetivorans A63 OX=694431 GN=DESACE_00390 PE=4 SV=1	90549.8	87181.4	87589.1	82570.7	80689.8	82440.6	33183	35677	31767.6	37529.3	25941.9	35379.9
W0JHM6	39	19	258.736	6.16773e-08	1.06047e-07	2.55525	1	ACE	PRP	47322.8	Homoserine dehydrogenase OS=Desulfurella acetivorans A63 OX=694431 GN=DESACE_00535 PE=3 SV=1	42682.8	41061.3	44828.3	47763.8	44378.8	45092.9	13689.6	16332.4	16747.7	21475.9	16392.2	19386.3
W0JKR3	21	9	135.128	7.36926e-05	3.60243e-05	2.53546	0.999925	ACE	PRP	50872.6	Acetate kinase OS=Desulfurella acetivorans A63 OX=694431 GN=ackA PE=3 SV=1	5507.06	3919.98	4331.8	6872.09	4835.74	5269.35	1267.6	2289.99	2147.09	2302.21	1414.58	2700.98
W0JKX5	16	4	83.1989	0.0031087	0.000893411	2.51913	0.935533	ACE	PRP	75986	Uncharacterized protein OS=Desulfurella acetivorans A63 OX=694431 GN=DESACE_00240 PE=4 SV=1	2052.54	2736.9	2425.63	2097.85	2400.2	1973.84	245.556	540.259	1420.11	1284.99	842.781	1099.5
W0JGQ3	17	8	87.7122	0.000172809	7.32517e-05	2.51178	0.999368	ACE	PRP	38831.2	Uncharacterized protein OS=Desulfurella acetivorans A63 OX=694431 GN=DESACE_04445 PE=4 SV=1	3937.52	5190.37	6226.89	4415.49	4504.49	6176.27	1501.56	1436.82	2666.8	2892.91	1258.96	2366.25
W0JEM7	6	1	40.0283	0.0171501	0.00392268	2.48515	0.729902	ACE	PRP	46792.8	DNA polymerase III subunit gamma/tau OS=Desulfurella acetivorans A63 OX=694431 GN=dnaX PE=3 SV=1	2147.24	3467.48	3493.29	1524.51	2192.91	2534.3	916.618	3315.86	1227.37	126.697	296.451	297.606
W0JL82	48	22	321.271	0.000909495	0.000304359	2.47855	0.986399	ACE	PRP	87945	Phenylalanine--tRNA ligase beta subunit OS=Desulfurella acetivorans A63 OX=694431 GN=pheT PE=3 SV=1	30165.6	33566.4	35751.2	16816.7	17205.2	20814.6	15062.4	11571.9	12150.5	9958.92	7401.28	6117.21
W0JL76	24	14	223.285	9.24813e-07	8.86795e-07	2.47076	1	ACE	PRP	20498.8	Uncharacterized protein OS=Desulfurella acetivorans A63 OX=694431 GN=DESACE_04515 PE=4 SV=1	75251.5	76598.6	79881.8	92974.4	96436.4	94004	28465.4	30528.1	41277	40166.4	28686.9	39373.6
W0JHB6	8	3	54.4652	0.0250403	0.00540505	2.46583	0.661035	ACE	PRP	28811.5	Uncharacterized protein OS=Desulfurella acetivorans A63 OX=694431 GN=DESACE_05380 PE=4 SV=1	1181.36	3135.42	1018.47	1537.8	2909.98	980.356	163.845	360.14	667.19	736.273	821.307	1616.27
W0JKC8	82	48	678.898	4.15818e-06	3.07165e-06	2.46467	1	ACE	PRP	89006.6	Phosphoenolpyruvate synthase OS=Desulfurella acetivorans A63 OX=694431 GN=DESACE_09555 PE=3 SV=1	149268	117540	110172	182660	134847	128167	57008.1	65042.1	47613.3	45314.4	51234.5	67566.3
W0JHH9	18	9	144.741	2.34579e-07	2.96117e-07	2.45651	1	ACE	PRP	16510.3	Universal stress protein OS=Desulfurella acetivorans A63 OX=694431 GN=DESACE_08655 PE=3 SV=1	63492.1	57086.4	56471.4	75277.6	64687	62333.8	22273.7	24673.1	30816.9	29731.8	21499.4	25431
W0JDH3	140	57	1055.49	2.88247e-07	3.46329e-07	2.44634	1	ACE	PRP	154726	DNA-directed RNA polymerase subunit beta OS=Desulfurella acetivorans A63 OX=694431 GN=rpoB PE=3 SV=1	46366.5	49615.3	50675.4	54005.8	57952.9	55014.3	23760.7	23913.5	22258.7	23818.5	16271	18181.4
W0JF84	4	3	26.4534	0.00144571	0.000457693	2.42486	0.974002	ACE	PRP	16707.6	Chemotaxis protein X OS=Desulfurella acetivorans A63 OX=694431 GN=DESACE_06895 PE=4 SV=1	2603.08	5642.72	5156.57	2525.21	6931.34	3604.36	1744.36	1362.92	1670.82	2502.66	1651.09	1981.48
W0JJ86	66	5	442.134	0.00888686	0.00223798	2.40854	0.830606	ACE	PRP	126431	NAD-glutamate dehydrogenase OS=Desulfurella acetivorans A63 OX=694431 GN=DESACE_06275 PE=4 SV=1	5950.64	5734.66	5745.04	7122.34	6834.08	6420.39	560.679	1274.43	1268.28	3909.56	3462.47	5221.69
W0JKI7	32	7	201.323	4.02586e-08	7.87211e-08	2.40823	1	ACE	PRP	61381.3	Uncharacterized protein OS=Desulfurella acetivorans A63 OX=694431 GN=DESACE_00765 PE=4 SV=1	46659	44608.9	42360.4	55677.5	49948	46354.2	22084.7	23040.9	19276.8	18178.5	18058.6	17957.2
W0JHY3	42	21	336.023	5.55336e-06	3.92771e-06	2.37816	1	ACE	PRP	50374.4	Fumarate hydratase class II OS=Desulfurella acetivorans A63 OX=694431 GN=fumC PE=3 SV=1	16791.5	11797.6	13093.5	16064.5	10554.7	10619.1	6464.59	5526.86	6239.64	4958.75	4586.65	5409.17
W0JKE4	8	3	54.1745	0.00074364	0.000256606	2.37194	0.989993	ACE	PRP	33325.5	Uncharacterized protein OS=Desulfurella acetivorans A63 OX=694431 GN=DESACE_00050 PE=4 SV=1	3697.08	3211.39	3784.22	3471.41	3625.47	4842.66	1555.08	1984.09	1910.47	2379.58	985.16	727.265
W0JDC2	23	10	140.808	0.000210321	8.77581e-05	2.35283	0.999025	ACE	PRP	22862.5	Protein GrpE OS=Desulfurella acetivorans A63 OX=694431 GN=grpE PE=3 SV=1	19505.6	15644.4	10629.3	24238.8	16267.3	11790.2	5778.96	5499.12	8797.96	8223.36	6918.52	6466.18
W0JLM8	16	7	82.0675	0.000165006	7.09275e-05	2.34905	0.99943	ACE	PRP	25090.7	Uncharacterized protein OS=Desulfurella acetivorans A63 OX=694431 GN=DESACE_03965 PE=4 SV=1	2540.61	3266.7	2682.55	3465.96	3177.44	2263.24	819.422	918.075	1132.25	1080.45	1331.68	2123.89
W0JJI1	51	31	362.968	0.0018115	0.000557566	2.34633	0.965342	ACE	PRP	90314.5	Chemotaxis protein A OS=Desulfurella acetivorans A63 OX=694431 GN=DESACE_06920 PE=4 SV=1	25653.3	22063	23886.5	34932.9	27063.7	29348.6	10782.2	10914.3	18190.9	18312.8	5228.3	6019.49
W0JI21	22	11	179.055	0.000246395	0.000100703	2.33356	0.998639	ACE	PRP	25243.3	50S ribosomal protein L1 OS=Desulfurella acetivorans A63 OX=694431 GN=rplA PE=3 SV=1	18367.2	19889.2	28159.9	18107.5	15314.9	17195.9	6163.86	6766.35	7086.21	7456.66	7397.69	15282
W0JHT7	2	1	10.4296	0.0432367	0.00872444	2.31696	0.5515	ACE	PRP	23612.3	Transposase OS=Desulfurella acetivorans A63 OX=694431 GN=DESACE_01120 PE=4 SV=1	1008.03	735.415	1069.25	2870.99	2548.57	3877.43	243.226	340.504	301.498	955.644	454.192	2931.47
W0JHF9	13	5	106.686	3.32431e-05	1.82685e-05	2.31668	0.999993	ACE	PRP	16078.5	50S ribosomal protein L15 OS=Desulfurella acetivorans A63 OX=694431 GN=rplO PE=3 SV=1	32195.2	23232.5	25052.5	38281.4	22539.5	22776.5	8640.29	13583.6	11312.3	12899.8	10382.2	14006.3
W0JKK2	39	20	249.227	1.68663e-05	1.05124e-05	2.31176	0.999999	ACE	PRP	47001.7	Phosphoribosylamine--glycine ligase OS=Desulfurella acetivorans A63 OX=694431 GN=purD PE=3 SV=1	13007.4	12738.4	14345.1	17302.2	15884.6	18043.1	6893.45	6801.19	7841.12	8175.54	4628.19	5163.18
W0JG90	32	19	257.908	0.000516797	0.000186729	2.30584	0.99449	ACE	PRP	33710.1	Malate dehydrogenase OS=Desulfurella acetivorans A63 OX=694431 GN=mdh PE=3 SV=1	76832.9	40477.1	38310.5	82522.7	44174.6	42673.9	27872.1	27904.3	18914.2	18918.9	21457.5	25875.7
W0JKF9	5	2	25.9805	0.0247406	0.00535328	2.26532	0.663329	ACE	PRP	73757.2	Uncharacterized protein OS=Desulfurella acetivorans A63 OX=694431 GN=DESACE_02450 PE=3 SV=1	340.355	1034.4	945.266	300.81	928.955	961.606	296.713	386.764	207.799	167.752	402.111	530.361
W0JH59	17	10	91.5498	0.00234913	0.000693096	2.25915	0.952737	ACE	PRP	40332.8	Histidine kinase domain-containing protein OS=Desulfurella acetivorans A63 OX=694431 GN=DESACE_06930 PE=4 SV=1	3341.02	2205.71	3860.1	5853.65	4143.49	6824.42	2637.67	1684.06	1453.3	2261.84	2053.63	1519.32
W0JHR9	70	6	483.337	0.000256933	0.000104157	2.24376	0.998517	ACE	PRP	126284	NAD-glutamate dehydrogenase OS=Desulfurella acetivorans A63 OX=694431 GN=DESACE_02000 PE=4 SV=1	29373.5	30419.6	32530.4	32217.5	35539.5	33935.6	10029.2	11932.1	8003.3	18626.8	19217.9	18660
W0JEI5	11	6	71.5761	0.00456085	0.0012427	2.24046	0.905064	ACE	PRP	27272.1	7-cyano-7-deazaguanine synthase OS=Desulfurella acetivorans A63 OX=694431 GN=queC PE=3 SV=1	11177.4	4183.66	7208.12	6903.74	4454.96	3685.24	3544.75	1868.43	4164.98	2582.92	2329.38	2297.68
W0JLR5	3	2	16.0712	0.0335749	0.006961	2.23623	0.603397	ACE	PRP	18312.2	Flagellar protein FliL OS=Desulfurella acetivorans A63 OX=694431 GN=DESACE_09085 PE=3 SV=1	582.781	459.206	598.304	488.77	489.663	352.399	14.9834	26.9286	568.514	420.38	65.8876	231.936
W0JI18	21	8	150.054	0.00015613	6.76958e-05	2.20301	0.999498	ACE	PRP	50848.9	M18 family aminopeptidase OS=Desulfurella acetivorans A63 OX=694431 GN=DESACE_03455 PE=3 SV=1	5062.3	5162.31	5213.78	6920.2	6233.96	6076.58	2334.73	2455.54	2405.53	2397.99	1660.4	4483.01
W0JK62	14	6	85.7331	6.14791e-08	1.06047e-07	2.20216	1	ACE	PRP	32769.5	FliMN_C domain-containing protein OS=Desulfurella acetivorans A63 OX=694431 GN=DESACE_00435 PE=4 SV=1	17267.8	18627.8	18746	21300.2	20651.2	18061.4	8826.43	9022.67	9518.52	9215.77	8503.22	6977.85
W0JFV0	31	17	201.269	0.00444451	0.00122123	2.1967	0.907388	ACE	PRP	37627.5	N-acetyl glucosamine/N-acetyl galactosamine epimerase OS=Desulfurella acetivorans A63 OX=694431 GN=DESACE_07740 PE=4 SV=1	13048.4	14148.3	11383.6	22213.7	21074	15031.9	3982.26	4892.43	4942.85	10427.7	4867.25	14998.9
W0JDV2	18	12	163.906	5.63471e-08	1.00343e-07	2.18378	1	ACE	PRP	23526.7	30S ribosomal protein S3 OS=Desulfurella acetivorans A63 OX=694431 GN=rpsC PE=3 SV=1	55391.1	56023.4	58549.4	75234.5	66841.1	64469.9	28355.3	28524.9	27444.5	28634.1	27246	32207.3
W0JFN2	6	1	35.6927	0.181538	0.0298251	2.1818	0.255274	ACE	PRP	13498	Molybdopterin converting factor OS=Desulfurella acetivorans A63 OX=694431 GN=DESACE_07020 PE=4 SV=1	799.05	228.128	346.098	2038.32	309.448	283.411	30.9801	278.431	158.494	305.52	296.022	765.941
W0JLP7	7	5	37.3491	0.00031989	0.000125905	2.17752	0.997705	ACE	PRP	19301.5	Uncharacterized protein OS=Desulfurella acetivorans A63 OX=694431 GN=DESACE_08860 PE=4 SV=1	4655.06	4427.05	4976.92	3101.66	2718.39	3226.75	1480.11	1629.75	1985.17	1785.79	1209.73	2520.54
W0JJG3	14	6	69.6616	0.0021014	0.000625557	2.16966	0.958512	ACE	PRP	58453.3	4-hydroxybutyrate CoA-transferase OS=Desulfurella acetivorans A63 OX=694431 GN=DESACE_06795 PE=4 SV=1	13779.9	13434.1	9260.54	15970	15021	11678.7	3271.36	3100.78	7414.68	8998.75	5840.53	7851.55
W0JK19	29	18	186.859	1.33211e-06	1.14753e-06	2.16238	1	ACE	PRP	35287.6	Diguanylate cyclase OS=Desulfurella acetivorans A63 OX=694431 GN=DESACE_06945 PE=4 SV=1	108965	103380	99109.4	118180	119584	113270	38282.3	44231.5	51054.5	57894.5	59324	55583.8
W0JEN4	19	8	107.743	2.38711e-05	1.39212e-05	2.16179	0.999998	ACE	PRP	26085.9	Uridylate kinase OS=Desulfurella acetivorans A63 OX=694431 GN=pyrH PE=3 SV=1	12489.6	16371.2	17506.3	18502.1	19794.8	21651	9511.2	9612.55	8182.97	8587.15	6296.75	6988.44
W0JI95	38	21	269.093	1.54542e-07	2.08265e-07	2.15164	1	ACE	PRP	40547.7	Cell division protein FtsZ OS=Desulfurella acetivorans A63 OX=694431 GN=ftsZ PE=3 SV=1	22273.9	21407.4	22136.4	25500.5	22283	23688.2	9033.04	9603.77	12643.2	11981.5	9750.7	10794.8
W0JDB1	30	11	213.069	0.00263966	0.000767462	2.13933	0.94606	ACE	PRP	42256.8	Protein-glutamate methylesterase/protein-glutamine glutaminase OS=Desulfurella acetivorans A63 OX=694431 GN=cheB PE=3 SV=1	2761.68	3603.96	5750	4607.39	4526.61	5718.51	3029.89	2239.98	2078.38	2750.14	1069.86	1437.67
W0JDZ9	16	4	87.1743	1.30008e-05	8.52957e-06	2.13153	1	ACE	PRP	35363.7	Radical SAM protein OS=Desulfurella acetivorans A63 OX=694431 GN=DESACE_02915 PE=4 SV=1	47275.8	38283	45525.3	60956.1	52679	55714.4	27899.3	28513.4	19156.3	22351.7	19868.4	23158.1
W0JG06	25	7	140.373	0.00047158	0.000174826	2.13051	0.995301	ACE	PRP	49502.4	Signal recognition particle protein OS=Desulfurella acetivorans A63 OX=694431 GN=ffh PE=3 SV=1	11177.3	27936.9	22353	25296.4	21116	20337.5	9896.73	10256.7	10942.2	7709.92	9952.9	11423.1
W0JIN0	22	15	136.702	0.00760858	0.00196571	2.12779	0.850472	ACE	PRP	12983.1	Robl_LC7 domain-containing protein OS=Desulfurella acetivorans A63 OX=694431 GN=DESACE_04460 PE=4 SV=1	9137.23	16221.3	9847.81	22343.9	17323.7	11310.9	3758.6	4327	5470.17	5553.33	6681.55	14713.7
W0JKN6	13	7	103.202	1.84411e-06	1.49515e-06	2.11372	1	ACE	PRP	19225	Ribosom_S30AE_C domain-containing protein OS=Desulfurella acetivorans A63 OX=694431 GN=DESACE_03425 PE=4 SV=1	17590	18451.6	16096.4	20490	19822.8	15757.2	9795.2	7646.29	8280.75	10615.3	7257.16	7598.42
W0JKD0	8	2	63.6695	0.0132202	0.00311675	2.10813	0.772868	ACE	PRP	13833.9	Chemotaxis protein CheY OS=Desulfurella acetivorans A63 OX=694431 GN=DESACE_07955 PE=4 SV=1	1235.03	1636.03	1167.26	1427.91	2268.87	1599.69	625.397	746.033	1105.91	1247.28	191.402	511.974
W0JHE3	9	4	52.6755	0.0614398	0.0115605	2.10509	0.477407	ACE	PRP	22991.5	Guanylate kinase OS=Desulfurella acetivorans A63 OX=694431 GN=DESACE_01080 PE=3 SV=1	1832.9	1223.53	425.119	1391.59	1024.8	394.629	236.788	303.323	323.79	374.943	750.196	1000.17
W0JGS2	17	11	133.801	0.000640796	0.000225806	2.10493	0.992108	ACE	PRP	10163.8	Putative septation protein SpoVG OS=Desulfurella acetivorans A63 OX=694431 GN=spoVG PE=3 SV=1	13610	12904.9	7416.02	17696.4	13381.1	8025.9	4748.93	6059.48	6109.27	5867.34	5665.84	6245.93
W0JFH8	20	8	143.042	1.49775e-06	1.25515e-06	2.09156	1	ACE	PRP	38608.3	Galactose-1-phosphate uridylyltransferase OS=Desulfurella acetivorans A63 OX=694431 GN=DESACE_07940 PE=4 SV=1	38749.7	31344	31538.3	42504.7	37070.5	33396.6	18776.7	20638.7	14899.8	14834.8	16139.7	17314.8
W0JGT2	28	6	156.52	0.00240644	0.000707911	2.08836	0.951412	ACE	PRP	85422	Endonuclease MutS2 OS=Desulfurella acetivorans A63 OX=694431 GN=DESACE_04760 PE=3 SV=1	14831	11461.2	11641.9	10880.6	6818.97	6464.24	5799.58	5202.55	4334.02	2766.76	5605.93	6026.42
W0JI12	66	32	443.095	7.42667e-05	3.61279e-05	2.07761	0.999924	ACE	PRP	89917.3	Lon protease OS=Desulfurella acetivorans A63 OX=694431 GN=lon PE=2 SV=1	61059.1	52790.4	41723.9	71189	63079.2	47242.6	29411.7	34573.7	20416.5	23221.8	24551.1	30071.7
W0JJX8	6	3	32.6184	1.76638e-06	1.44387e-06	2.07638	1	ACE	PRP	24181.2	Phosphoribosylglycinamide formyltransferase OS=Desulfurella acetivorans A63 OX=694431 GN=purN PE=3 SV=1	2016.98	2508.96	2802.97	2527.45	2483.6	2520.86	1228.44	1034.15	1278.02	1404.01	949.452	1263.02
W0JMN8	1	1	5.0426	0.0270317	0.00574782	2.07512	0.646312	ACE	PRP	11157.2	Uncharacterized protein OS=Desulfurella acetivorans A63 OX=694431 GN=DESACE_09400 PE=4 SV=1	2769.74	2685.53	4233.14	1464.07	1915.62	2617.11	1047.32	1390.83	2103.08	1932.69	298.057	786.744
W0JFL8	43	28	327.921	4.98364e-06	3.57548e-06	2.07061	1	ACE	PRP	37178.1	Electron transfer flavoprotein subunit alpha OS=Desulfurella acetivorans A63 OX=694431 GN=DESACE_08360 PE=4 SV=1	90284.4	85608.8	99995.1	117965	99637.8	111990	53624	53804.3	51939.8	54434.2	37474.3	41140.2
W0JKX7	11	3	68.5308	4.37819e-06	3.21039e-06	2.06001	1	ACE	PRP	12863.6	Nitro_FeMo-Co domain-containing protein OS=Desulfurella acetivorans A63 OX=694431 GN=DESACE_05025 PE=4 SV=1	10998.3	9731.65	10363.1	14160.3	10892.6	10674.1	4157.51	5552.88	4884.59	5977.26	5567.01	6297.45
W0JEQ4	14	9	106.598	4.72719e-05	2.49427e-05	2.05826	0.99998	ACE	PRP	8850.99	Acyl carrier protein OS=Desulfurella acetivorans A63 OX=694431 GN=acpP PE=3 SV=1	101229	74491.3	65954.4	123632	82723.7	72073.3	42272.5	44545.8	37678.6	41051.7	39228.8	47913.7
W0JHS1	17	6	80.0046	0.000173351	7.32517e-05	2.04006	0.999363	ACE	PRP	37725.1	UDP-3-O-acylglucosamine N-acyltransferase OS=Desulfurella acetivorans A63 OX=694431 GN=lpxD PE=3 SV=1	7152.24	7016.42	7966.27	7058.45	8002.26	8993.95	4420.87	4577.64	4574.26	4086.91	2542.18	2439.47
W0JK96	56	30	407.191	1.10259e-05	7.47992e-06	2.02967	1	ACE	PRP	51775.2	Propanediol utilization protein OS=Desulfurella acetivorans A63 OX=694431 GN=DESACE_09315 PE=4 SV=1	129635	99820.5	110378	155175	113362	119364	56029.2	54602.3	67372.5	73845.1	48521.6	58177.5
W0JJU7	28	7	211.715	1.17819e-05	7.78109e-06	2.02828	1	ACE	PRP	30513.7	Acetylglutamate kinase OS=Desulfurella acetivorans A63 OX=694431 GN=argB PE=3 SV=1	9380.94	7374.37	7486.93	11741	8204.44	7700.92	3645.49	4331.73	3841	4251.07	4436.39	5076.89
W0JHL0	18	7	116.825	2.81216e-08	6.3428e-08	2.02401	1	ACE	PRP	18398	Diadenosine polyphosphate hydrolase OS=Desulfurella acetivorans A63 OX=694431 GN=DESACE_01570 PE=4 SV=1	22018	22685.4	21024.7	28007.9	23957.5	22816.9	12324.6	11959.3	10985.3	11560.9	10778.1	11813.3
W0JID4	24	12	138.761	2.89446e-05	1.63079e-05	2.02216	0.999996	ACE	PRP	33701.7	Epimerase OS=Desulfurella acetivorans A63 OX=694431 GN=DESACE_03590 PE=4 SV=1	14664.6	15722.5	15069.9	19843.9	21106.9	19602.8	10284.4	10073.9	9045.86	8735.87	6340.53	7943.91
W0JIW7	2	1	11.6654	1.95776e-05	1.18325e-05	2.01498	0.999999	ACE	PRP	14640.2	MerR family transcriptional regulator OS=Desulfurella acetivorans A63 OX=694431 GN=DESACE_03760 PE=4 SV=1	4817.7	4399.68	4862.47	4178.54	4755.57	4836.64	1855.58	2085.02	2850.61	3116.1	1826.17	2088.32
W0JJ95	2	1	10.6045	0.722629	0.0989888	2.0103	0.062677	ACE	PRP	9570.9	CopG family transcripitonal regulator OS=Desulfurella acetivorans A63 OX=694431 GN=DESACE_06325 PE=4 SV=1	86.166	3943.41	4089.58	4146.02	3788.75	4312.59	1756.7	1598.71	1697.86	1589.32	1713.38	1775.11
W0JI25	11	4	74.0178	0.0545488	0.0105017	2.00854	0.502649	ACE	PRP	14859.3	30S ribosomal protein S12 OS=Desulfurella acetivorans A63 OX=694431 GN=rpsL PE=3 SV=1	10848.7	10940.7	12048.4	4643.75	10647.8	9923.99	603.266	6905.41	7485.41	6080.58	3509.92	4816.61
W0JH87	17	8	125.745	0.0314792	0.0065572	2.0046	0.61633	ACE	PRP	32342.6	Sigma factor regulator FecR OS=Desulfurella acetivorans A63 OX=694431 GN=DESACE_01525 PE=4 SV=1	4812.09	3780.17	4357.77	4391.87	4014.25	4191.85	299.95	2885.13	3691.26	3218.85	1515.99	1133.5
W0JG40	22	8	148.487	0.043336	0.00872444	2.00072	0.551022	ACE	PRP	46736.1	Pyridine nucleotide-disulfide oxidoreductase OS=Desulfurella acetivorans A63 OX=694431 GN=DESACE_08740 PE=4 SV=1	19655.8	27880.2	27405	19847.5	29897.3	29894	18598.8	21245.1	15348	17456.9	2098.58	2514.59
W0JIA7	2	1	18.6147	0.0650653	0.0121283	1.98837	0.465218	ACE	PRP	15384	Pilus assembly protein OS=Desulfurella acetivorans A63 OX=694431 GN=DESACE_04345 PE=4 SV=1	18179.4	36926.4	73203.4	21392.9	33571	67029.7	9233	10438.8	25942.6	27269.8	20389.5	32609.9
W0JHN7;W0JGX5	12	7	90.838	5.17208e-05	2.65868e-05	1.98295	0.999973	ACE	PRP	11922	Uncharacterized protein OS=Desulfurella acetivorans A63 OX=694431 GN=DESACE_09375 PE=4 SV=1	17389.8	15418.3	14553.8	23224.4	18634	17571.1	8440.68	12106.9	9476	8612.67	6766.36	8452.31
W0JMJ1	7	2	43.0076	0.0508234	0.0098991	1.97146	0.5176	ACE	PRP	13948.1	NusB domain-containing protein OS=Desulfurella acetivorans A63 OX=694431 GN=DESACE_08885 PE=4 SV=1	7578.17	8169.71	3307.91	6813.56	10303.3	3605.22	701.115	1650.9	2169.45	2313.06	7839.23	5503.08
W0JI35	8	5	35.5202	3.05761e-05	1.71303e-05	1.96265	0.999995	ACE	PRP	13015.6	50S ribosomal protein L22 OS=Desulfurella acetivorans A63 OX=694431 GN=rplV PE=3 SV=1	11189.6	9203.18	9549.13	13099.4	9762.42	9609.75	4599.77	4331.45	5229.65	5496.6	4764.6	7378.57
W0JKT3	6	1	38.0667	0.0913373	0.0163838	1.95602	0.393352	ACE	PRP	30109.7	Polyphosphate kinase OS=Desulfurella acetivorans A63 OX=694431 GN=DESACE_09440 PE=4 SV=1	623.457	356.535	327.238	612.986	302.341	312.111	12.7571	157.061	347.283	308.484	271.505	198.742
W0JJ08	62	37	522.957	0.106774	0.0187795	1.94985	0.360753	ACE	PRP	87390.7	Molybdopterin oxidoreductase OS=Desulfurella acetivorans A63 OX=694431 GN=DESACE_06425 PE=3 SV=1	27553.2	65124.1	67395.4	10415.9	36925.3	42983.5	13905	22871.4	19445	20568.3	20728.8	30900.1
W0JH75	96	44	597.846	4.24297e-07	4.86355e-07	1.94955	1	ACE	PRP	68894.4	Chaperone protein DnaK OS=Desulfurella acetivorans A63 OX=694431 GN=dnaK PE=2 SV=1	50753.6	46741.8	44829.9	54543.7	46323.7	44514.2	21459.5	25032.5	24099.4	24489.2	22343.1	30152.5
W0JF11	7	3	53.8084	0.0521098	0.0101102	1.94828	0.512323	ACE	PRP	10497.1	4Fe-4S ferredoxin OS=Desulfurella acetivorans A63 OX=694431 GN=DESACE_05240 PE=4 SV=1	11902.7	7047.25	8211.79	17587.2	10634.5	12678.8	589.686	1234.32	1774.09	8094.42	8047.85	15194.1
W0JEM4	5	2	35.1853	0.0187765	0.00427507	1.94633	0.714064	ACE	PRP	55382.6	Multifunctional fusion protein OS=Desulfurella acetivorans A63 OX=694431 GN=nnrE PE=3 SV=1	3807.68	10528.6	4681.28	7093.14	11209.3	4969.49	2266.88	4287.01	3375.84	3061.35	3134.31	5602.44
W0JLL9	8	5	50.1212	0.00794681	0.00202683	1.94114	0.845064	ACE	PRP	27725.5	Molybdopterin domain-containing protein OS=Desulfurella acetivorans A63 OX=694431 GN=DESACE_06590 PE=4 SV=1	5980.88	5797.38	5040.94	3840.32	3777.25	3753.2	1268.31	1145.51	2574.72	3578.49	2239.93	3715.44
W0JM38	6	1	32.4681	0.127404	0.0217184	1.94075	0.324569	ACE	PRP	39875.5	Uncharacterized protein OS=Desulfurella acetivorans A63 OX=694431 GN=DESACE_06610 PE=4 SV=1	370.788	526.261	452.136	96.5078	265.389	264.871	92.6775	28.1731	238.582	323.328	2.30776	333.071
W0JJL1	13	2	90.4336	5.99336e-05	3.01135e-05	1.94068	0.999958	ACE	PRP	35215.6	Anthranilate phosphoribosyltransferase OS=Desulfurella acetivorans A63 OX=694431 GN=DESACE_08105 PE=4 SV=1	2396.05	1967.35	1619.65	2608.06	2113.56	1835.97	939.145	924.935	1447.36	1067.72	941.378	1141.46
W0JI14	13	7	100.582	0.0563493	0.0108066	1.93198	0.495768	ACE	PRP	10996.9	Thiamine_BP domain-containing protein OS=Desulfurella acetivorans A63 OX=694431 GN=DESACE_03415 PE=4 SV=1	12745.6	41537	46570.5	61855.3	40257.1	51245.5	27113.5	34437.6	16650.9	29698.5	12048.4	11631.7
W0JGZ6	56	37	453.329	1.95287e-05	1.18325e-05	1.91263	0.999999	ACE	PRP	44032.8	Phosphoglycerate kinase OS=Desulfurella acetivorans A63 OX=694431 GN=pgk PE=3 SV=1	53349.2	45856.8	43456.8	66062.2	55441.5	53127.6	24536.4	27036.3	33680	31288.1	22530.7	26822.6
W0JJU4	21	8	164.754	0.000994389	0.000327277	1.90919	0.984495	ACE	PRP	21562.8	Orotate phosphoribosyltransferase OS=Desulfurella acetivorans A63 OX=694431 GN=pyrE PE=3 SV=1	29324.9	24085.8	27483.3	31732.4	28226.3	28271.5	8885.3	10911.3	14302.6	26156.4	14495.5	13833.3
W0JHZ6	19	14	124.978	2.29867e-05	1.35641e-05	1.90362	0.999998	ACE	PRP	47573.1	3-phosphoshikimate 1-carboxyvinyltransferase OS=Desulfurella acetivorans A63 OX=694431 GN=aroA PE=3 SV=1	5727.34	3744.63	4631.6	5053.39	3744.35	4046.16	2843.63	2306.58	2574.65	2209.95	2092.28	2128.8
W0JK23	63	32	394.56	0.000259759	0.000104876	1.89533	0.998483	ACE	PRP	38016.8	Aspartate-semialdehyde dehydrogenase OS=Desulfurella acetivorans A63 OX=694431 GN=asd PE=3 SV=1	126434	95678.1	94553.1	149995	112014	101834	46142.2	48305.3	73323.4	77288	50362.8	63623.8
W0JIC1	20	11	163.176	0.00201616	0.000609038	1.89495	0.960514	ACE	PRP	30801.8	1_4-dihydroxy-6-naphtoate synthase OS=Desulfurella acetivorans A63 OX=694431 GN=mqnD PE=3 SV=1	9463.33	8233.25	8241.83	9596.69	8322.41	7843.39	2340.74	3363.55	3517.18	5470.54	5719.16	6872.34
W0JJG0	27	6	148.889	1.71801e-06	1.41593e-06	1.88158	1	ACE	PRP	50823.8	DNA recombination protein RmuC OS=Desulfurella acetivorans A63 OX=694431 GN=DESACE_07590 PE=4 SV=1	5647.54	5516.01	5678.32	6537.81	6683.06	6201.02	3113.86	3341.66	3715.48	3616.75	2651.42	2833.85
W0JJK3	8	2	45.5671	0.00179388	0.000553851	1.87751	0.965759	ACE	PRP	28277.4	Iron ABC transporter OS=Desulfurella acetivorans A63 OX=694431 GN=DESACE_05775 PE=4 SV=1	17800.8	19420.3	17474.7	26774.7	21865.9	16972.8	12235.1	13943.3	9897.7	14134.1	5966.07	7902.77
W0JH68	32	17	249.958	0.000827943	0.000281796	1.87541	0.98819	ACE	PRP	37909.4	Ketol-acid reductoisomerase (NADP(+)) OS=Desulfurella acetivorans A63 OX=694431 GN=ilvC PE=3 SV=1	54556.1	49915.6	52323.7	83145.1	72220	69944.3	39129.6	50422.5	24273	31889.4	28412.3	29618.3
W0JFU6	23	12	123.261	0.00465673	0.00126537	1.87437	0.903163	ACE	PRP	32818.2	GTPase Era OS=Desulfurella acetivorans A63 OX=694431 GN=era PE=3 SV=1	23046.8	19686.9	21570.7	26997.2	22158	21176.3	5622.79	8170.04	9168.5	20871.3	14994.4	13002.8
W0JDL5	29	10	172.831	0.00167109	0.000519537	1.87201	0.968667	ACE	PRP	64778.2	DNA polymerase III OS=Desulfurella acetivorans A63 OX=694431 GN=DESACE_01195 PE=4 SV=1	25191.4	24110.9	24052.8	33274.8	27830.1	26184.6	18643.2	20659	14137.1	14794.9	9402.83	8177.22
W0JF65	14	8	124.802	0.00391406	0.00109952	1.86516	0.918238	ACE	PRP	27717.8	Crotonase OS=Desulfurella acetivorans A63 OX=694431 GN=DESACE_02755 PE=4 SV=1	9642.63	11955.7	9831.79	4964.29	10567.9	8056.03	4772.62	7311.05	5108.26	4862.83	3354.41	4088.73
W0JFN4	7	2	32.4197	0.000711531	0.000246379	1.84902	0.990664	ACE	PRP	11252.3	Sec translocon accessory complex subunit YajC OS=Desulfurella acetivorans A63 OX=694431 GN=yajC PE=3 SV=1	2895.04	2127.55	2843.32	4079.86	2734.21	3374.67	1506	1206.43	1645.06	1884.72	1311.8	2210.43
W0JD91	5	3	30.2248	0.00802888	0.00203735	1.84496	0.843769	ACE	PRP	21893.2	Methyltransferase type 11 OS=Desulfurella acetivorans A63 OX=694431 GN=DESACE_00250 PE=4 SV=1	7095.99	13738.3	7949.9	12476.6	18041.3	13842.5	5193.96	9631.69	6165.29	6814.4	4799.84	7040.34
W0JMK8	22	3	116.726	0.000390959	0.000147081	1.84158	0.996647	ACE	PRP	45125.2	Uncharacterized protein OS=Desulfurella acetivorans A63 OX=694431 GN=DESACE_09100 PE=4 SV=1	7830.99	5907.3	6995.74	7442.61	6208.14	7129.82	3677.56	2309.62	4795.01	4080.54	3038.68	4641.46
W0JJC1	10	5	73.1874	0.0129698	0.00306495	1.8391	0.77587	ACE	PRP	11219.4	50S ribosomal protein L21 OS=Desulfurella acetivorans A63 OX=694431 GN=rplU PE=3 SV=1	24443.3	16116.5	15399.8	29861.9	18604.1	17312.7	7088.27	6937.43	8066.77	7774.35	8529.56	27798.2
W0JLP1	9	3	46.3812	0.00897962	0.00225059	1.83859	0.829223	ACE	PRP	31670.4	Uncharacterized protein OS=Desulfurella acetivorans A63 OX=694431 GN=DESACE_04225 PE=4 SV=1	2282.69	2316.04	2295.44	2474.91	2569.38	2477.23	1508.68	1525.07	1925.26	1688.37	545.322	647.901
W0JDK4	4	2	27.9074	0.0055344	0.00147967	1.83711	0.886364	ACE	PRP	8287.96	Translation initiation factor IF-1 OS=Desulfurella acetivorans A63 OX=694431 GN=infA PE=3 SV=1	4864.11	4107.26	4246.99	6148.05	4788.46	4881.27	1322.56	2109.81	1936.23	3600.69	2133.81	4702.24
W0JFZ6	37	13	267.483	0.00114132	0.000368342	1.82295	0.981132	ACE	PRP	51668.2	Glutamyl-tRNA(Gln) amidotransferase subunit A OS=Desulfurella acetivorans A63 OX=694431 GN=gatA PE=3 SV=1	16634.1	20856.7	18183.6	33465.4	24805.4	21352	11133.9	15299.5	11989.9	12623.3	8674.8	14497.5
W0JHD6	7	2	56.5664	0.00249556	0.000727686	1.8224	0.949358	ACE	PRP	11568.6	30S ribosomal protein S10 OS=Desulfurella acetivorans A63 OX=694431 GN=rpsJ PE=3 SV=1	11862.3	8706.03	9655.07	15848	10886.9	12310.6	3968.15	4811.39	7590.7	9013.55	5181.54	7444.36
W0JK46	11	4	57.2349	0.00143003	0.000454171	1.81326	0.974372	ACE	PRP	48397.2	Cytochrome D ubiquinol oxidase subunit I OS=Desulfurella acetivorans A63 OX=694431 GN=DESACE_07255 PE=3 SV=1	6086.98	6531.14	9814.36	7241.51	7694.36	9803.07	5904.85	5836.68	3318.25	3775.43	3086.44	4093.05
W0JHY0	2	2	6.059	0.0436438	0.00875726	1.80669	0.549548	ACE	PRP	8469.91	Uncharacterized protein OS=Desulfurella acetivorans A63 OX=694431 GN=DESACE_08985 PE=4 SV=1	727.655	650.941	693.327	835.483	854.216	878.952	71.5643	516.551	392.847	404.193	498.719	684.678
W0JIE9	31	14	221.737	0.00115639	0.000372	1.7816	0.980783	ACE	PRP	16964.4	Molecular chaperone OS=Desulfurella acetivorans A63 OX=694431 GN=DESACE_03770 PE=3 SV=1	215984	165151	153292	275005	193363	177078	77316.6	95241.4	122951	124681	94629.1	147434
W0JHE9	20	8	156.993	0.000144829	6.36255e-05	1.77809	0.999579	ACE	PRP	33033.8	Uncharacterized protein OS=Desulfurella acetivorans A63 OX=694431 GN=DESACE_05890 PE=4 SV=1	6139.68	5894.52	5338.16	5353.15	5074.31	4301.54	2170.44	2996.4	3613.02	3312.61	2446.16	3515.2
W0JGT7	39	22	276.654	3.23637e-06	2.48266e-06	1.7732	1	ACE	PRP	48650.4	Uncharacterized protein OS=Desulfurella acetivorans A63 OX=694431 GN=DESACE_04905 PE=4 SV=1	31275	29341	29240.4	33616.2	33198.3	30807.4	19830.1	21148.8	15804.4	16025	14748.2	18172.1
W0JEM9	5	4	18.8253	0.000126206	5.70289e-05	1.76684	0.999697	ACE	PRP	39735.8	4-hydroxy-3-methylbut-2-en-1-yl diphosphate synthase (flavodoxin) OS=Desulfurella acetivorans A63 OX=694431 GN=ispG PE=3 SV=1	2670.44	2684.99	2672.06	3800.38	3067.53	2946.61	1736.82	1814.34	1872.57	1919.89	1156.31	1598.32
W0JFE2	44	27	315.618	0.000920435	0.00030699	1.76567	0.986155	ACE	PRP	37342.5	3-deoxy-7-phosphoheptulonate synthase OS=Desulfurella acetivorans A63 OX=694431 GN=DESACE_06435 PE=4 SV=1	61656.5	76542.9	88762	115044	86298.2	89690.1	36804.5	37546	52193	53062	48322.2	65442.3
W0JEY4	3	2	14.8659	0.000385602	0.000145659	1.7523	0.996731	ACE	PRP	31821.4	4-hydroxy-3-methylbut-2-enyl diphosphate reductase OS=Desulfurella acetivorans A63 OX=694431 GN=ispH PE=3 SV=1	11745.7	12278.1	11764.8	15182.4	14603.9	13675	5404.68	5710.34	8295.73	8286.83	7141.42	10387.3
W0JF40	25	13	173.888	0.0244806	0.00531878	1.7506	0.665337	ACE	PRP	33277.8	2-nitropropane dioxygenase OS=Desulfurella acetivorans A63 OX=694431 GN=DESACE_05515 PE=4 SV=1	30244.2	30901.2	40994.9	31025.3	31631.7	42066.7	17648.5	17589.5	34458	32264.7	8816.72	7389.98
W0JJK7	10	2	70.7446	0.000171819	7.32246e-05	1.75053	0.999376	ACE	PRP	20784.8	HAD family hydrolase OS=Desulfurella acetivorans A63 OX=694431 GN=DESACE_07265 PE=4 SV=1	4012.47	4353.81	4133.49	3799.6	4550.23	4082.74	1696.52	1798.43	2638.81	2551.45	3132.87	2424.65
W0JF56	51	25	377.92	0.000524933	0.000188305	1.74945	0.994341	ACE	PRP	57139.6	30S ribosomal protein S1 OS=Desulfurella acetivorans A63 OX=694431 GN=DESACE_06710 PE=4 SV=1	23945.7	32637.1	32780.9	18933.8	31793.1	31736.5	15645.8	15964.6	14591.8	14839.8	15687.6	21487.9
W0JEH7	33	17	234.61	0.00792893	0.00202683	1.74765	0.845347	ACE	PRP	63375.2	2-oxoacid:ferredoxin oxidoreductase subunit alpha OS=Desulfurella acetivorans A63 OX=694431 GN=DESACE_03305 PE=4 SV=1	13371.2	12288	11682.7	10554.5	11207.4	11471	8076.9	9972.1	7148.53	7726.05	4636.99	2821.98
W0JK12	10	6	65.7113	0.0583026	0.0110958	1.74265	0.488539	ACE	PRP	11150	Aspartyl/glutamyl-tRNA(Asn/Gln) amidotransferase subunit C OS=Desulfurella acetivorans A63 OX=694431 GN=gatC PE=3 SV=1	38770.1	35963	33306.7	42067	38143.5	34238	30309.5	31168.6	29389.5	27397.3	4040.65	5366.71
W0JD10	63	36	421.137	0.0199663	0.00451504	1.7416	0.703082	ACE	PRP	79467.6	Vitamin B12-dependent ribonucleotide reductase OS=Desulfurella acetivorans A63 OX=694431 GN=DESACE_00550 PE=3 SV=1	48417.1	50511.9	53139.1	50553.2	61527.8	62638.1	25952.9	50743.1	38373.7	45633.6	14320.8	12611.6
W0JM22	8	4	49.1905	0.000103358	4.83915e-05	1.73303	0.999816	ACE	PRP	45007.2	Uncharacterized protein OS=Desulfurella acetivorans A63 OX=694431 GN=DESACE_06370 PE=4 SV=1	11431.2	10906.7	11011.1	13120.5	13796.4	12379.9	8031.27	7560.28	7552.84	8119.41	5245.04	5409.51
W0JIA9	19	10	161.774	0.000584779	0.000208275	1.7314	0.99321	ACE	PRP	21509.8	Nitroreductase OS=Desulfurella acetivorans A63 OX=694431 GN=DESACE_03340 PE=4 SV=1	44314.5	33312.2	31612.4	53379.7	37765.7	34084.4	19445.1	24571.1	20028.6	23285.2	18316.9	29774.5
W0JDW7	26	9	238.972	1.07107e-05	7.31588e-06	1.72195	1	ACE	PRP	24433.3	Adenylate kinase OS=Desulfurella acetivorans A63 OX=694431 GN=adk PE=3 SV=1	29677.7	29048.8	30853.9	36264.7	31125.8	29229.6	19697	17195.4	20938.6	20024.9	15066.8	15211.1
W0JK82	92	47	757.053	0.00640976	0.00168213	1.72007	0.870608	ACE	PRP	98024.7	Pyruvate_ phosphate dikinase OS=Desulfurella acetivorans A63 OX=694431 GN=DESACE_07515 PE=3 SV=1	105930	68745.6	56763.9	136929	81213.9	68018.7	47527.7	56192	51491.9	45772.5	39109.4	60826.4
W0JIB4	31	18	214.102	0.000663519	0.00023299	1.71723	0.99165	ACE	PRP	50319.6	Tryptophan synthase beta chain OS=Desulfurella acetivorans A63 OX=694431 GN=trpB PE=3 SV=1	30754.8	26091.1	28357.8	36596.2	30058.1	30197.4	21324.6	20951.2	20284.6	18601.3	11697.7	13157.5
W0JH23	13	7	77.8543	0.000480893	0.000176312	1.71353	0.995137	ACE	PRP	26941.7	ABC transporter ATP-binding protein OS=Desulfurella acetivorans A63 OX=694431 GN=DESACE_01100 PE=4 SV=1	14831.1	11936.6	10221.9	18725.8	13673.3	11701.4	7019.5	8382.18	7571.77	7487	6862.29	10000.8
W0JDU8	22	10	171.05	0.000179603	7.55733e-05	1.71336	0.99931	ACE	PRP	23787.9	50S ribosomal protein L4 OS=Desulfurella acetivorans A63 OX=694431 GN=rplD PE=3 SV=1	7320.12	5291.54	5624.31	8465.04	5294.78	5891.37	3216.49	3282.7	4193.97	3558.34	3708.03	4153.28
W0JJJ6	47	30	345.661	0.000109291	5.04582e-05	1.70812	0.999788	ACE	PRP	54183.1	Glycogen synthase OS=Desulfurella acetivorans A63 OX=694431 GN=glgA PE=3 SV=1	31018.2	26317.4	26512.3	34933.6	27883.7	26960.1	14578	16444.5	14404.6	15329	17112.2	23778.7
W0JDX9	7	5	53.6784	0.0205221	0.00461977	1.6979	0.698113	ACE	PRP	21761.8	Pyrazinamidase/nicotinamidase pxnc OS=Desulfurella acetivorans A63 OX=694431 GN=DESACE_02695 PE=4 SV=1	3531.28	3348.98	3162.67	5525.07	4043.74	3422.84	1052.17	2180.95	2954.43	3088.33	1174.57	3116.06
W0JIP1	16	7	104.617	0.000185414	7.76904e-05	1.68498	0.99926	ACE	PRP	28997.8	Site-determining protein OS=Desulfurella acetivorans A63 OX=694431 GN=DESACE_05475 PE=3 SV=1	9639.29	10800.3	10798.3	14621.8	14616.1	14061.6	7667.72	8744.3	7731.83	6293.69	6689.72	7109.19
W0JI61	22	10	124.593	0.0042766	0.00118797	1.67915	0.910777	ACE	PRP	35176.3	Ornithine carbamoyltransferase OS=Desulfurella acetivorans A63 OX=694431 GN=DESACE_03970 PE=3 SV=1	17490.9	12656.1	10331.7	20551.5	13076.4	11783.9	6530.78	8400.82	6968.68	7625.03	9919.3	11706.6
W0JHH2	7	4	37.1691	0.00178985	0.000553851	1.6791	0.965854	ACE	PRP	14448.6	DDE_Tnp_1 domain-containing protein OS=Desulfurella acetivorans A63 OX=694431 GN=DESACE_06170 PE=4 SV=1	825.311	599.542	670.986	598.298	605.847	570.058	339.018	279.201	307.517	322.023	590.535	466.539
W0JME1	6	2	45.2223	0.00280059	0.000807191	1.67614	0.942412	ACE	PRP	17147.9	Uncharacterized protein OS=Desulfurella acetivorans A63 OX=694431 GN=DESACE_08245 PE=4 SV=1	6546.12	6735.26	7780.14	6766.78	7110.87	7834.55	5181.27	4606.3	5212.1	5186.67	2900.19	2432.69
W0JHL9	10	4	55.7718	0.0042473	0.00118313	1.67587	0.911373	ACE	PRP	31738.2	Methyl-accepting transducer domain-containing protein OS=Desulfurella acetivorans A63 OX=694431 GN=DESACE_06910 PE=4 SV=1	6496.89	5316.93	6138.13	5890	6448.5	7504.99	4300.7	4589.68	4196.35	4847.63	2534.82	2083.51
W0JKI0	25	13	133.768	6.07362e-05	3.02845e-05	1.66208	0.999957	ACE	PRP	35121.5	Uncharacterized protein OS=Desulfurella acetivorans A63 OX=694431 GN=DESACE_02640 PE=4 SV=1	141780	134139	134153	189767	157602	141007	93819.2	100375	78842	102383	73620.6	91517.2
W0JGM1	12	3	66.22	0.000674035	0.000235852	1.65434	0.991436	ACE	PRP	57375	AAA_15 domain-containing protein OS=Desulfurella acetivorans A63 OX=694431 GN=DESACE_03815 PE=4 SV=1	2649.31	2084.95	2255.29	2852.15	2113.96	1992.07	1576.08	1726.04	1701.01	1246.88	1101.97	1078.99
W0JJG6	8	4	68.145	3.61628e-05	1.97067e-05	1.64765	0.999991	ACE	PRP	9366.9	Cell division topological specificity factor OS=Desulfurella acetivorans A63 OX=694431 GN=minE PE=3 SV=1	7374.44	6412.33	6509.93	8957.69	7001.83	6956.15	4398.05	5405.38	3990.38	4515.55	3781.52	4135.73
W0JE33	9	3	54.7369	0.00900467	0.00225059	1.64572	0.82885	ACE	PRP	18318.3	Uncharacterized protein OS=Desulfurella acetivorans A63 OX=694431 GN=DESACE_03320 PE=4 SV=1	2125.65	3166.89	3307.83	2891.38	2926.03	3428.76	1000.66	1589.1	1248.86	2240.18	2181.28	2584.16
W0JDI4	47	29	310.361	0.00598025	0.00159034	1.64435	0.878221	ACE	PRP	42077.3	Phosphoglycerate mutase OS=Desulfurella acetivorans A63 OX=694431 GN=DESACE_00925 PE=4 SV=1	31597.1	27648.6	26352.3	37271.2	33004.7	31170.4	14131.5	13341.4	13183.2	16663.5	24187	32242.8
W0JG45	15	9	126.128	0.0063791	0.00167851	1.63745	0.871144	ACE	PRP	21551.9	50S ribosomal protein L25 OS=Desulfurella acetivorans A63 OX=694431 GN=rplY PE=3 SV=1	12286.2	9324.89	10062	6989.29	8842.97	9279.98	5676.43	6264.67	6258.95	7952.82	5465.03	3061.2
W0JHJ1	2	1	7.8437	0.000105898	4.9349e-05	1.63141	0.999804	ACE	PRP	8094.56	30S ribosomal protein S21 OS=Desulfurella acetivorans A63 OX=694431 GN=rpsU PE=3 SV=1	10499.2	8971.1	9436.48	12608.1	10634.6	11194.8	6933.23	6401.42	6274.32	7912.03	4951.34	6355.65
W0JJA8	25	12	164.013	0.0110213	0.00266124	1.62356	0.800531	ACE	PRP	15041.2	Sulfurtransferase OS=Desulfurella acetivorans A63 OX=694431 GN=DESACE_07105 PE=4 SV=1	129398	119457	89839.9	183770	143452	98863.1	63486.8	78444.9	71266.7	81347.1	52512.7	123993
W0JFT8	12	3	59.1846	1.60246e-05	1.02439e-05	1.62235	1	ACE	PRP	51195.9	ATPase AAA OS=Desulfurella acetivorans A63 OX=694431 GN=DESACE_08965 PE=4 SV=1	3465.7	2892.09	3077.46	4073.99	3540.02	3750.71	2401.77	2120.86	2248.15	1917.83	2181.15	1951.14
W0JIR7	5	2	21.9685	0.07605	0.0138143	1.61812	0.432062	ACE	PRP	20610.7	Phosphoheptose isomerase OS=Desulfurella acetivorans A63 OX=694431 GN=gmhA PE=3 SV=1	522.779	699.764	794.792	405.797	653.61	764.283	671.724	605.413	365.247	290.734	356.374	84.2596
W0JJ05	6	2	35.6726	0.00070328	0.00024437	1.60682	0.990835	ACE	PRP	44725.9	3-oxoacyl-[acyl-carrier-protein] synthase 2 OS=Desulfurella acetivorans A63 OX=694431 GN=DESACE_05495 PE=3 SV=1	5974.22	4446.78	3883.17	7223.9	5160.58	4796.66	3487.27	3550.64	3213.42	3165.97	2914.92	3262.52
W0JGV0	21	16	154.568	2.1233e-05	1.27557e-05	1.59569	0.999999	ACE	PRP	27670.5	zf-RING_7 domain-containing protein OS=Desulfurella acetivorans A63 OX=694431 GN=DESACE_05150 PE=4 SV=1	26181.6	23599.9	23631.3	31346.1	28036.5	25679.1	17462.5	18431.1	16148.3	16792.7	13466.3	17013.3
W0JHQ5	25	13	184.97	0.0751752	0.0136803	1.59487	0.434518	ACE	PRP	20713.4	50S ribosomal protein L5 OS=Desulfurella acetivorans A63 OX=694431 GN=rplE PE=3 SV=1	11536.5	6700.1	5989.34	14802.8	6709.21	6374.04	4371.89	5199.96	9428.59	4584.85	2288.93	6800.51
W0JI37	19	10	124.287	0.000282666	0.000112306	1.59057	0.998201	ACE	PRP	38058.8	Tryptophanyl-tRNA synthase OS=Desulfurella acetivorans A63 OX=694431 GN=DESACE_02595 PE=3 SV=1	3937.08	5142	5086.69	4458.31	4739.31	5498.93	3150.53	3190.22	3470.57	3510.66	2298.48	2525.4
W0JE66	96	51	759.603	5.69653e-05	2.8941e-05	1.58794	0.999964	ACE	PRP	98099.9	Chaperone protein ClpB OS=Desulfurella acetivorans A63 OX=694431 GN=clpB PE=3 SV=1	55635.1	53184.7	48794.3	71519.5	58696.5	54166.9	32760.7	37330.2	31748.1	35973.5	34505.1	43053.6
W0JEW5	4	2	22.5688	0.00137704	0.000440142	1.58211	0.975622	ACE	PRP	22293.8	ATP-dependent Clp protease proteolytic subunit OS=Desulfurella acetivorans A63 OX=694431 GN=clpP PE=3 SV=1	2250.53	2206.08	2402.81	1702.36	1606.45	1811.86	1328.45	1544.21	1506.72	1216.74	965.659	1010.45
W0JJY7	70	39	494.747	0.000357207	0.000137818	1.57625	0.997166	ACE	PRP	48604.1	Protein fixC OS=Desulfurella acetivorans A63 OX=694431 GN=DESACE_08355 PE=4 SV=1	62301.5	46427.5	54478.3	77357.3	52898.8	56494.4	34430.6	36622.6	38273.5	38547	30882.2	43262.7
W0JJQ8	19	7	157.167	0.0581785	0.0110934	1.57591	0.488991	ACE	PRP	31142.8	Beta-lactamase OS=Desulfurella acetivorans A63 OX=694431 GN=DESACE_06210 PE=4 SV=1	32683.8	36676.1	40182.7	25701.2	37593.8	36747.3	30837.4	32185.9	22730.6	20990.7	20578.8	5669.85
W0JJW1	11	7	66.469	0.000361705	0.000138262	1.56579	0.997099	ACE	PRP	35730.5	Lactate dehydrogenase OS=Desulfurella acetivorans A63 OX=694431 GN=DESACE_08060 PE=3 SV=1	5725.3	5721.52	5007.6	7205.59	5587.99	5878.62	4477	4076.33	2758.54	4150.39	3527.13	3444.42
W0JFE9	18	11	127.68	0.0749253	0.0136803	1.56443	0.435225	ACE	PRP	51406	Aminotransferase class I/II OS=Desulfurella acetivorans A63 OX=694431 GN=DESACE_07585 PE=4 SV=1	38755.4	32073.4	27942.6	50015.5	36533.1	32112.1	5947.49	7719.89	17778.7	30321.2	23419.8	53797.4
W0JF13	5	1	28.319	0.113708	0.0198362	1.56241	0.347769	ACE	PRP	50076.6	Histidine kinase OS=Desulfurella acetivorans A63 OX=694431 GN=DESACE_06515 PE=4 SV=1	5265.59	5525.29	6279.9	4721.19	5214.06	7020.09	5588.3	4223.84	4811.29	437.427	4301.72	2415.36
W0JHZ3	10	4	54.1878	0.00825994	0.00209066	1.56134	0.840157	ACE	PRP	19392.1	Cytoplasmic chaperone TorD family protein OS=Desulfurella acetivorans A63 OX=694431 GN=DESACE_01555 PE=4 SV=1	6848.6	5378.31	5510.86	7712.71	6864.41	6277.58	5298.65	5344.05	4282.84	4470.07	2944.15	2377.73
W0JIJ6	16	10	89.3286	0.000226684	9.41915e-05	1.55953	0.998857	ACE	PRP	23557.6	Probable transaldolase OS=Desulfurella acetivorans A63 OX=694431 GN=tal PE=3 SV=1	11113.4	10924.6	9881.82	14282.6	11445.1	10866.1	7081.52	7936.98	6976.43	6775.7	5913.68	9247.95
W0JJ45	59	29	392.574	0.0125575	0.00297457	1.55755	0.780892	ACE	PRP	44258.3	Aspartokinase OS=Desulfurella acetivorans A63 OX=694431 GN=DESACE_05860 PE=3 SV=1	45687	37057.9	38961.5	47837.2	40471.1	40745.1	21757.7	19860.8	36797	42772.4	24967.5	14841.1
W0JJA5	76	36	617.621	0.00438895	0.00121575	1.55586	0.908505	ACE	PRP	74214.9	Elongation factor G OS=Desulfurella acetivorans A63 OX=694431 GN=fusA PE=4 SV=1	67793.8	66777.2	54061.8	93838.1	72744.8	58962.4	44524.4	49405.8	33948.3	33656	42616	62054.2
W0JDG6	15	8	103.097	0.0504091	0.00987	1.55311	0.519326	ACE	PRP	20521.9	Transcription termination/antitermination protein NusG OS=Desulfurella acetivorans A63 OX=694431 GN=nusG PE=3 SV=1	3377.35	9468.82	9092.81	7431.1	7923.09	7811.43	5994.91	5513.47	5706.42	4918.75	3153.14	3754.74
W0JJH0	25	10	163.383	5.23174e-05	2.67556e-05	1.54965	0.999972	ACE	PRP	57492.2	L-aspartate oxidase OS=Desulfurella acetivorans A63 OX=694431 GN=DESACE_07690 PE=3 SV=1	31068.4	28349.4	29069.6	36962.2	34227.3	33835.9	18706	21480.7	21848.5	22082.9	17033.3	23723.8
W0JF03	22	6	126.549	0.057619	0.0110077	1.54844	0.491042	ACE	PRP	39612.7	Ribosome-binding ATPase YchF OS=Desulfurella acetivorans A63 OX=694431 GN=ychF PE=3 SV=1	1592.08	2807.45	2051.26	4689.83	3783.38	2541.1	1258.87	2178.2	2077.34	2112.42	1900.4	1751.96
W0JDY6	32	24	243.501	0.00186385	0.000570158	1.54097	0.964105	ACE	PRP	20252.5	Fumarate hydratase OS=Desulfurella acetivorans A63 OX=694431 GN=DESACE_02020 PE=4 SV=1	74506.6	51805.4	53515.9	88886.9	59119.4	59707.1	42830.3	47169.7	41974.7	42571.8	32443.5	44501.2
W0JG96	20	13	135.004	0.000683745	0.000238413	1.53985	0.991237	ACE	PRP	35968.9	Phosphotransacetylase OS=Desulfurella acetivorans A63 OX=694431 GN=DESACE_09270 PE=4 SV=1	13253.4	10686.4	11446.3	17051.4	11515.8	11358.2	8910.01	8990.96	7422.43	7135.12	7056.62	9393.24
W0JGI1	22	12	160.299	0.00244834	0.000718118	1.53726	0.950445	ACE	PRP	27835	Cell division coordinator CpoB OS=Desulfurella acetivorans A63 OX=694431 GN=cpoB PE=3 SV=1	12761	11731.4	11508.1	15301.3	13535.4	11409.4	8628.35	9110.24	9796.06	9571.78	5087.43	7405.35
W0JLB3	16	7	102.314	0.00978701	0.00238632	1.53702	0.817488	ACE	PRP	32685.8	Uncharacterized protein OS=Desulfurella acetivorans A63 OX=694431 GN=DESACE_05010 PE=3 SV=1	6897.99	7013.89	6717.81	8413.5	7907.73	6902.86	2591.9	3850.98	4948.2	6130.39	4064.09	6946.2
W0JI38	38	20	242.793	0.0018906	0.000576574	1.53208	0.963473	ACE	PRP	79921.5	Phosphoribosylformylglycinamidine synthase subunit PurL OS=Desulfurella acetivorans A63 OX=694431 GN=purL PE=3 SV=1	51047.3	50040.2	46461	59473.1	53722	49485.4	27943.9	28495.9	44700.7	43513.3	33553.5	24281.7
W0JKV2	28	18	233.292	0.00099183	0.000327277	1.5319	0.984553	ACE	PRP	36962.1	Iron-sulfur cluster carrier protein OS=Desulfurella acetivorans A63 OX=694431 GN=DESACE_09595 PE=3 SV=1	47766.8	34250.9	35869.4	55225.6	38287.5	38998.2	23978.4	24797.9	29396.6	28296	24225.2	32762.2
W0JKM2	24	14	195.915	0.0170434	0.00390724	1.52423	0.730976	ACE	PRP	21601.1	ATP synthase subunit b OS=Desulfurella acetivorans A63 OX=694431 GN=atpF PE=3 SV=1	7160.92	6942.86	7500.79	5523.14	6905.56	6446.86	4670.82	6293.07	5037.73	5067.22	3383.48	2105.38
W0JIP5	49	28	356.662	0.0143948	0.00335401	1.52132	0.759243	ACE	PRP	78308.6	Translation initiation factor IF-2 OS=Desulfurella acetivorans A63 OX=694431 GN=infB PE=3 SV=1	11539.8	15964.5	17962.3	22346.2	16533.4	21136	9037.57	12997.1	10668.1	12847	15954.8	7831.11
W0JCZ4	18	8	105.564	0.000232074	9.6031e-05	1.51582	0.998799	ACE	PRP	45446.6	UDP-N-acetylglucosamine 1-carboxyvinyltransferase OS=Desulfurella acetivorans A63 OX=694431 GN=murA PE=3 SV=1	5264.7	4778.76	5413.39	5841.7	5545.2	5406.03	2767.86	3179.18	4223.74	3811.44	4184.37	3108.87
W0JH40	3	2	17.9854	0.812722	0.108209	1.5157	0.055606	ACE	PRP	17827.5	Molybdopterin domain-containing protein OS=Desulfurella acetivorans A63 OX=694431 GN=DESACE_06595 PE=4 SV=1	133.411	21.6266	110.413	1391.93	359.939	1046.23	10.7834	272.838	107.997	464.44	397.742	767.413
W0JEJ8	21	10	163.615	0.000984833	0.000326286	1.50986	0.984711	ACE	PRP	50554.5	Periplasmic serine endoprotease DegP-like OS=Desulfurella acetivorans A63 OX=694431 GN=DESACE_03555 PE=3 SV=1	21855.7	32604.9	29348.4	31590	34234.5	33809.9	17590.9	18503.8	20868.1	22293.7	17599.7	24641
W0JJK5	5	2	32.7643	0.0585578	0.0111232	1.50598	0.487612	ACE	PRP	13263.1	Sulfur transfer protein TusE OS=Desulfurella acetivorans A63 OX=694431 GN=DESACE_07190 PE=4 SV=1	864.219	1109.99	1298.72	802.848	1438.94	1553	392.25	527.707	1311.38	988.375	544.269	929.129
W0JDX6	6	2	41.9853	0.113776	0.0198362	1.49909	0.347644	ACE	PRP	13568.6	Endoribonuclease OS=Desulfurella acetivorans A63 OX=694431 GN=DESACE_02645 PE=4 SV=1	1640.87	2155.51	1828.5	800.244	1947.16	1453.87	1756	2590.73	1052.65	509.403	338.059	307.89
W0JDW3	17	4	125.778	0.00530991	0.0014273	1.49551	0.890561	ACE	PRP	12221.2	Thioredoxin OS=Desulfurella acetivorans A63 OX=694431 GN=DESACE_02490 PE=3 SV=1	54683.3	45386.6	38609.9	71126.4	54336.9	43633.6	29054.2	30309.9	32166.3	32312.8	35958.3	45998.7
W0JIH2	22	12	151.237	0.00105927	0.000345215	1.49472	0.983019	ACE	PRP	34263.4	Methyltransferase OS=Desulfurella acetivorans A63 OX=694431 GN=DESACE_02350 PE=4 SV=1	24773.4	28954.9	28229.6	36311.2	34472.6	34483.4	25197.3	22724.4	19933.6	22827.6	16932.8	17641.9
W0JH80	8	4	43.4259	0.0136786	0.00320963	1.49311	0.767464	ACE	PRP	10590.4	30S ribosomal protein S18 OS=Desulfurella acetivorans A63 OX=694431 GN=rpsR PE=3 SV=1	25744	24477.8	27055.6	23078.2	28159.4	26350.4	8879.72	24530.5	21954.6	18380.5	15098.5	14876
W0JFG6	11	5	64.4328	0.00539254	0.00144562	1.49278	0.889008	ACE	PRP	19556.5	Corrinoid adenosyltransferase OS=Desulfurella acetivorans A63 OX=694431 GN=DESACE_07835 PE=3 SV=1	4102.23	4332.51	4491.94	3327.26	3887.11	3789	2610.85	3447.2	2891.59	3008.65	2511.82	1560.41
W0JDI1	25	5	155.396	0.0814553	0.0147425	1.49235	0.417509	ACE	PRP	43284.4	Cysteine desulfurase OS=Desulfurella acetivorans A63 OX=694431 GN=DESACE_00880 PE=3 SV=1	1670.86	3120.77	4095.05	1964.71	1687.63	1650.75	1865.8	2103.34	1161.04	1421.68	1299.59	1656.88
W0JIQ1	53	30	416.322	6.7706e-05	3.34255e-05	1.49231	0.999941	ACE	PRP	55058.6	ATP synthase subunit alpha OS=Desulfurella acetivorans A63 OX=694431 GN=atpA PE=3 SV=1	37338.2	32244.8	37260	43780.8	37294.6	42827.5	26023.1	26923.5	27186.1	25551.3	21109	27830.4
W0JEX5	3	1	16.1821	0.128635	0.0218813	1.48613	0.322625	ACE	PRP	19163.2	2-amino-4-hydroxy-6-hydroxymethyldihydropteridine pyrophosphokinase OS=Desulfurella acetivorans A63 OX=694431 GN=DESACE_06105 PE=4 SV=1	6918.95	5193.67	4978.24	5213.04	6732.48	5203.22	572.412	5642.98	3421.6	4020.96	4757.36	4624.13
W0JM44	3	1	16.3268	0.114756	0.0199373	1.4805	0.345883	ACE	PRP	14611	Uncharacterized protein OS=Desulfurella acetivorans A63 OX=694431 GN=DESACE_09140 PE=4 SV=1	870.585	585.18	473.554	1738.75	1182	1227.72	69.3964	127.066	357.182	769.683	319.679	2462.23
W0JEU3	5	1	31.6949	0.0630042	0.0118103	1.48046	0.472063	ACE	PRP	26331.7	Metal-dependent hydrolase OS=Desulfurella acetivorans A63 OX=694431 GN=DESACE_05830 PE=4 SV=1	188.611	201.267	202.02	169.2	326.168	288.408	68.5897	162.428	141.504	185.23	254.263	117.206
W0JES8	4	1	27.4046	5.71713e-05	2.8941e-05	1.47224	0.999964	ACE	PRP	28060	5'-nucleotidase SurE OS=Desulfurella acetivorans A63 OX=694431 GN=surE PE=3 SV=1	8987.9	7672.97	8839.32	9746.65	7388.25	7708.11	5557.56	5501.93	4946.22	5846.82	6467.03	5875.5
W0JI85	43	21	290.621	0.000248195	0.000101025	1.47078	0.998618	ACE	PRP	51177.5	ATP synthase subunit beta OS=Desulfurella acetivorans A63 OX=694431 GN=atpD PE=3 SV=1	54463.1	51133.1	64688	69513.6	60165.1	66050.8	38502	38309.3	41679.6	40119.2	37873.5	52373.2
W0JH18	24	9	136.306	0.00607456	0.00160685	1.46612	0.87653	ACE	PRP	36817.6	Rod shape-determining protein Mbl OS=Desulfurella acetivorans A63 OX=694431 GN=DESACE_01065 PE=4 SV=1	8600.07	6698.69	6344.2	10058.1	7782.47	7203.29	3825.62	4915.95	5272.53	5138.17	5148.79	7542.68
W0JIK0	6	1	32.5435	0.0157614	0.00364686	1.45191	0.744263	ACE	PRP	45765.8	Dihydropteroate synthase OS=Desulfurella acetivorans A63 OX=694431 GN=DESACE_02615 PE=4 SV=1	2728.38	2240.37	1966.77	2693.39	2237.64	2515.56	1715.77	2182.01	1824.88	1959.11	926.065	1297.83
W0JE70	9	4	45.6468	0.0218663	0.00488926	1.44831	0.68649	ACE	PRP	33476.7	NAD kinase OS=Desulfurella acetivorans A63 OX=694431 GN=nadK PE=3 SV=1	9812.81	8072.52	6427.8	9556.77	8916.78	7017.1	3729.94	4069.39	5944.37	5347.5	6234.02	9062.22
W0JE48	16	7	85.8075	0.0198342	0.00449536	1.43513	0.704278	ACE	PRP	17656.8	Acetyltransferase OS=Desulfurella acetivorans A63 OX=694431 GN=DESACE_03565 PE=3 SV=1	2140.95	1481.08	1485.21	2697.42	1900.05	2094.67	1252.41	1038.11	1392.51	1335.1	1211.7	1991.98
W0JI26	36	23	252.976	0.0244079	0.00531457	1.429	0.665901	ACE	PRP	47546.2	Histidinol dehydrogenase OS=Desulfurella acetivorans A63 OX=694431 GN=hisD PE=3 SV=1	13556.2	9627.79	10119.4	20415.3	10741.1	10806.5	7799.23	9181.83	8103.38	8620.47	8498.11	10467.4
W0JET2	16	7	116.069	0.00692172	0.00180698	1.4275	0.861817	ACE	PRP	17578.1	Transcription elongation factor GreA OS=Desulfurella acetivorans A63 OX=694431 GN=greA PE=3 SV=1	10307.1	8276.8	9191.71	11258.9	8562.06	9248.91	4077.53	7932.48	7265.12	7407.38	6113.62	7025.46
W0JDQ9	23	5	149.989	0.0429384	0.00868562	1.42688	0.552941	ACE	PRP	34919.5	Proline dehydrogenase OS=Desulfurella acetivorans A63 OX=694431 GN=DESACE_02240 PE=4 SV=1	2021.86	2322.55	2712.84	1231.38	2218.04	2051.75	1308.86	1338.87	2056.66	1643.88	932.329	1520.68
W0JE43	10	3	71.154	0.566267	0.0805574	1.42377	0.0837925	ACE	PRP	15847.6	Translation initiation factor IF-3 OS=Desulfurella acetivorans A63 OX=694431 GN=DESACE_02295 PE=3 SV=1	188.83	986.061	1165.12	447.133	1119.22	1271.65	439.44	471.482	601.702	766.958	630.214	727.034
W0JI46	10	6	68.5326	0.0491623	0.00968911	1.41827	0.524602	ACE	PRP	20095.5	50S ribosomal protein L6 OS=Desulfurella acetivorans A63 OX=694431 GN=rplF PE=3 SV=1	39200.6	37565.5	37514.1	46620.6	47891.5	43887.9	25540.3	34001	40479.3	42802.6	13092.9	22245.1
W0JFR7	3	1	15.5131	0.069375	0.0128595	1.4179	0.451579	ACE	PRP	41726.4	ABC transporter permease OS=Desulfurella acetivorans A63 OX=694431 GN=DESACE_07380 PE=4 SV=1	1137.32	951.716	991.513	1336.73	1183.98	1269.13	723.642	639.445	1252.21	1419.72	372.02	438.42
W0JGR4	12	3	69.097	0.100431	0.0177895	1.41658	0.37348	ACE	PRP	30943.1	Diaminopimelate epimerase OS=Desulfurella acetivorans A63 OX=694431 GN=dapF PE=3 SV=1	1955.17	1191.91	2027.51	2086.17	1096.53	1471.42	1757.4	1331.28	1374.71	1250.25	579.66	645.026
W0JDA3	35	12	194.004	0.0393084	0.00803282	1.41647	0.571237	ACE	PRP	62192.8	Type II secretion system protein E OS=Desulfurella acetivorans A63 OX=694431 GN=DESACE_01315 PE=4 SV=1	14401.2	14612.1	13228.2	18066.3	16191.8	14840.2	7897.13	7192.1	8361.45	8367.3	8647.72	24018.6
W0JHL7	32	23	278.879	0.000341769	0.000133658	1.4163	0.997394	ACE	PRP	25403.6	p-nitrobenzoate reductase NfnB OS=Desulfurella acetivorans A63 OX=694431 GN=DESACE_00470 PE=4 SV=1	91554.7	77769.9	78361.5	104538	88519.5	90455	69309.9	71439	53226.8	56681.5	59189.8	65214.2
W0JJW6	5	3	40.0684	0.137013	0.0231585	1.41511	0.309948	ACE	PRP	10501.1	Flagellar motor switch protein FliN OS=Desulfurella acetivorans A63 OX=694431 GN=DESACE_09080 PE=4 SV=1	2767.98	1438.71	1247.9	3606.18	2206.91	2244.64	1295.19	2035.61	1200.45	1692.65	1263.99	2060.73
W0JLH0	27	7	164.572	0.00751097	0.00194553	1.41437	0.852054	ACE	PRP	54231.4	Histidine kinase domain-containing protein OS=Desulfurella acetivorans A63 OX=694431 GN=DESACE_07950 PE=4 SV=1	51239.8	41262.3	40475.9	59316.1	43361.7	42761.8	41077.1	41002.4	30899.9	32424	27112.2	24333.7
W0JCW5	29	18	204.575	0.0117443	0.00281537	1.41073	0.791099	ACE	PRP	46502.5	Diaminopimelate decarboxylase OS=Desulfurella acetivorans A63 OX=694431 GN=lysA PE=3 SV=1	6599.09	5112.09	7176.78	5861.04	5742.3	7093.88	3415.84	3560.96	3616.75	6284.62	4151.12	5613.11
W0JFX3	28	6	157.311	0.00798685	0.00203185	1.40719	0.844431	ACE	PRP	33151.5	Methylisocitrate lyase OS=Desulfurella acetivorans A63 OX=694431 GN=DESACE_09320 PE=3 SV=1	880.647	896.267	752.944	809.268	941.692	695.801	760.815	590.501	476.553	429.035	516.824	762.827
W0JHP0	31	16	183.358	0.00246409	0.000720617	1.4052	0.950082	ACE	PRP	13868.9	50S ribosomal protein L7/L12 OS=Desulfurella acetivorans A63 OX=694431 GN=rplL PE=3 SV=1	139789	148213	142459	128635	171006	154242	78365.7	91821.1	102503	101745	120463	134439
W0JM84	22	10	176.255	0.000511053	0.000186002	1.40043	0.994595	ACE	PRP	30450.4	Thioredoxin-like_fold domain-containing protein OS=Desulfurella acetivorans A63 OX=694431 GN=DESACE_07420 PE=4 SV=1	19965.4	19342.7	19340	22895.9	20009.4	19389	12887.6	12578.1	17888.1	16507.7	12340.3	14159.4
W0JD98	9	4	49.6305	0.000160341	6.92203e-05	1.39466	0.999467	ACE	PRP	17707.2	NADH-quinone oxidoreductase subunit I OS=Desulfurella acetivorans A63 OX=694431 GN=nuoI PE=3 SV=1	36629.4	32768.6	32149.9	40691.7	36311	38561.5	23214.5	27629	24302.5	24736.8	24834.1	30957.3
W0JIX7	164	110	1077.81	0.00447393	0.00122236	1.39121	0.906798	ACE	PRP	83758	Isocitrate dehydrogenase [NADP] OS=Desulfurella acetivorans A63 OX=694431 GN=DESACE_05245 PE=3 SV=1	211240	171570	159299	266525	203122	181976	126628	148804	130745	147326	132514	172040
W0JLX9	83	33	585.11	0.180312	0.0296725	1.3898	0.25655	ACE	PRP	108637	Uncharacterized protein OS=Desulfurella acetivorans A63 OX=694431 GN=DESACE_05660 PE=4 SV=1	6474.77	13675.2	8854.98	6863.76	14646.5	9208.27	3147.62	10972.5	9384.32	9290.78	2493.61	7683.96
W0JIZ4	17	10	116.385	0.00440098	0.00121575	1.38938	0.908262	ACE	PRP	18498.4	Uncharacterized protein OS=Desulfurella acetivorans A63 OX=694431 GN=DESACE_05395 PE=4 SV=1	15772.3	13613	14343	20104.5	14431.5	16288.8	9508.55	9631.28	10203.3	12355	11420.2	14935.6
W0JKD3	49	29	382.162	0.00113863	0.000368342	1.37704	0.981194	ACE	PRP	42543.6	S-adenosylmethionine synthase OS=Desulfurella acetivorans A63 OX=694431 GN=metK PE=3 SV=1	43133.5	37639.8	38364.3	52980	43893.2	41603.6	31613.4	33247.7	27559.2	27866.5	28878.6	37913.4
W0JJ78	62	12	502.011	0.149011	0.0250169	1.36013	0.293299	ACE	PRP	55547.4	2-isopropylmalate synthase OS=Desulfurella acetivorans A63 OX=694431 GN=leuA PE=3 SV=1	5797.16	4327.94	2685.32	6549.93	5512.81	3137.85	3852.39	3613.1	2434.27	2389.28	3607.99	4697.38
W0JI66	8	2	46.8518	0.151514	0.0253327	1.35579	0.290027	ACE	PRP	27479.6	Imidazole glycerol phosphate synthase subunit HisF OS=Desulfurella acetivorans A63 OX=694431 GN=hisF PE=3 SV=1	773.701	573.206	650.267	919.821	458.034	542.275	506.288	533.191	321.354	353.342	1032.9	142.243
W0JIT8	53	29	333.612	0.0408593	0.00831567	1.3557	0.563244	ACE	PRP	65829.3	Proline--tRNA ligase OS=Desulfurella acetivorans A63 OX=694431 GN=proS PE=3 SV=1	19239.3	16127.6	17129.3	22116.7	18971.3	20032	8010.89	10235.5	13198.5	14806.5	16685.9	20868.8
W0JHQ9	34	17	197.605	0.194121	0.0315288	1.35248	0.242777	ACE	PRP	78613.1	STN domain-containing protein OS=Desulfurella acetivorans A63 OX=694431 GN=DESACE_07780 PE=3 SV=1	7325.8	12281.1	14093.1	6930.8	13057.3	15887.9	11012.3	12005.9	8491.33	10822.3	5560.38	3550.97
W0JHV7	10	2	65.0965	0.974273	0.126017	1.35217	0.0501033	ACE	PRP	53732.7	Rep_3 domain-containing protein OS=Desulfurella acetivorans A63 OX=694431 GN=DESACE_00005 PE=4 SV=1	31.6457	524.355	519.936	123.376	432.633	598.037	238.254	183.936	152.568	321.667	367.127	385.636
W0JJR3	28	15	182.252	0.0316994	0.00658585	1.35049	0.614937	ACE	PRP	49253.9	Phosphoglucosamine mutase OS=Desulfurella acetivorans A63 OX=694431 GN=glmM PE=3 SV=1	26124.8	21913.4	20891.7	38897.1	28393.3	23964.1	17210.3	16466.1	18350.9	19215.1	20321.5	27048.2
W0JJY8	25	11	212.948	0.0433928	0.00872444	1.35048	0.55075	ACE	PRP	50320	Type I citrate synthase OS=Desulfurella acetivorans A63 OX=694431 GN=DESACE_09325 PE=3 SV=1	26642.4	18170.5	19260.4	32481.2	18653.1	18254.6	19595.1	20474.7	15866.6	13752.3	13241.9	15895.2
W0JK40	41	17	274.382	0.208813	0.0335327	1.34798	0.229433	ACE	PRP	59594.9	Dihydroxy-acid dehydratase OS=Desulfurella acetivorans A63 OX=694431 GN=ilvD PE=3 SV=1	19317.5	15612.4	9387.05	16160.4	12040.9	7125.18	8801.78	8171.7	9277.22	4355.8	13927	14550
W0JHT0	17	8	107.362	0.588256	0.0830568	1.32661	0.0799985	ACE	PRP	33634.8	Thioredoxin reductase OS=Desulfurella acetivorans A63 OX=694431 GN=DESACE_02495 PE=3 SV=1	15359.9	9423.29	13758.5	4617.82	2736.23	4169.25	11255	5443.95	9554.03	4380.63	3975.12	3130.26
W0JHP2	29	12	190.337	0.0162036	0.00374051	1.32395	0.7396	ACE	PRP	39202.2	Phenylalanine--tRNA ligase alpha subunit OS=Desulfurella acetivorans A63 OX=694431 GN=pheS PE=3 SV=1	6420.68	5949.72	5099.65	7136.93	7691.13	6468.33	3842.48	4253.51	4686.69	6257.24	4255.52	5985.55
W0JH89	36	17	224.55	0.02809	0.00594747	1.31326	0.638835	ACE	PRP	46680.6	Uncharacterized protein OS=Desulfurella acetivorans A63 OX=694431 GN=DESACE_04955 PE=4 SV=1	17199.3	13172.7	13834.7	22403.9	17247	15814.7	12091.6	13089.5	12855	15858	9277.65	12725.2
W0JJP1	10	3	63.9945	0.0703292	0.0129881	1.3126	0.448675	ACE	PRP	20489.7	D_D-heptose 1_7-bisphosphate phosphatase OS=Desulfurella acetivorans A63 OX=694431 GN=DESACE_08415 PE=3 SV=1	1176.31	1152.31	1482.13	1321.78	1379.28	1502.96	845.49	719.38	1116.47	1371.5	573.862	1479.35
W0JDV7	6	2	30.7078	0.00138942	0.000442682	1.30683	0.975331	ACE	PRP	11564.8	50S ribosomal protein L24 OS=Desulfurella acetivorans A63 OX=694431 GN=rplX PE=3 SV=1	3220.29	3119.48	3374.06	3462.71	3560.88	3659.49	2367.15	2733.47	3218.79	2729.37	2158.5	2400.6
W0JI17	134	84	755.422	0.0137411	0.00321309	1.30658	0.766735	ACE	PRP	43897.3	Elongation factor Tu OS=Desulfurella acetivorans A63 OX=694431 GN=tuf PE=3 SV=1	334927	458799	452066	550510	520558	517809	338954	357031	311253	336554	406774	418958
W0JJQ1	21	6	116.141	0.231844	0.0369929	1.30006	0.210807	ACE	PRP	38177	Phosphate-binding protein PstS OS=Desulfurella acetivorans A63 OX=694431 GN=DESACE_08515 PE=3 SV=1	5174.07	7760.97	2622.79	4522.76	5159.89	3332.02	3339.54	2966.86	3894.4	3800.39	4788.38	3188.22
W0JEP4	13	6	64.87	0.0283021	0.0059797	1.29947	0.637363	ACE	PRP	29559.9	MEMO1 family protein DESACE_05415 OS=Desulfurella acetivorans A63 OX=694431 GN=DESACE_05415 PE=3 SV=1	1077.53	1212.94	1326.45	1897.55	1529.62	1643.88	981.595	1134.41	1315.57	979.857	1068.12	1206.2
W0JHL4	7	3	36.9392	0.0133426	0.00313816	1.2983	0.771414	ACE	PRP	44418.7	HcyBio domain-containing protein OS=Desulfurella acetivorans A63 OX=694431 GN=DESACE_02220 PE=4 SV=1	1922.17	1874.43	1681.98	2311.69	1826.3	1675.87	1339.18	1349.35	1302.22	1305.46	1312.68	2088.95
W0JK03	63	31	423.644	0.00787971	0.00202526	1.29697	0.846128	ACE	PRP	74797.5	Acetyl-CoA synthetase OS=Desulfurella acetivorans A63 OX=694431 GN=DESACE_08495 PE=4 SV=1	63605.1	55079.9	59093.1	75746	63008	62087.8	54533.9	60139.3	45549.6	50108	37658.9	43936.3
W0JFM4	21	8	112.892	0.0633951	0.0118613	1.29642	0.470748	ACE	PRP	47362.6	Phosphomethylpyrimidine synthase OS=Desulfurella acetivorans A63 OX=694431 GN=thiC PE=3 SV=1	9401.97	6766.99	7685.53	8981.65	7410.74	8418.16	4506.14	3823.8	6543.16	8887.85	5854.89	7922.14
W0JES4	24	17	186.923	0.0800686	0.0145178	1.2954	0.421144	ACE	PRP	28953.3	Beta-lactamase OS=Desulfurella acetivorans A63 OX=694431 GN=DESACE_05685 PE=4 SV=1	19354.3	24939	24032.5	41002.8	28032.6	30765.9	23754.3	27497	17508.4	19488.7	18666.7	22872.8
W0JHI8	43	13	279.848	4.38416e-05	2.35058e-05	1.29462	0.999984	ACE	PRP	104039	Uncharacterized protein OS=Desulfurella acetivorans A63 OX=694431 GN=DESACE_08780 PE=4 SV=1	9396.67	9463.23	10409.4	11041.8	10669.4	10861.2	8011.34	7394.82	8124.28	8343.24	7398.56	8495.8
W0JKK8	15	5	85.0471	0.025387	0.00545626	1.28983	0.658407	ACE	PRP	73457.4	Peptidylprolyl isomerase OS=Desulfurella acetivorans A63 OX=694431 GN=DESACE_02900 PE=4 SV=1	5407.26	4273.71	3840.52	5488.96	4364.39	3940.47	3977.47	4265.29	3790.73	2885.33	3579.01	2679.68
W0JHC1	9	4	55.9933	0.00372686	0.00105886	1.28658	0.922169	ACE	PRP	10043.6	Uncharacterized protein OS=Desulfurella acetivorans A63 OX=694431 GN=DESACE_05420 PE=4 SV=1	10875	9863.34	10658.8	11088.2	9691.36	9513.05	8589.2	8407.68	6277.89	6757.46	8619.52	9296.95
W0JDE1	17	4	118.476	0.000618454	0.000218706	1.28653	0.992552	ACE	PRP	38904.1	Cyclic dehypoxanthine futalosine synthase OS=Desulfurella acetivorans A63 OX=694431 GN=mqnC PE=3 SV=1	4142.28	3951.3	4062.12	4678.03	4446.02	3919.32	3627.78	3728.69	3190.82	3078.23	2812.59	3148.76
W0JDW2	13	8	94.2194	0.00914359	0.0022674	1.28575	0.826795	ACE	PRP	13659.1	50S ribosomal protein L18 OS=Desulfurella acetivorans A63 OX=694431 GN=rplR PE=3 SV=1	9178.46	9313.43	9064.86	10042.3	9070.38	10501.9	5744.43	6670.91	7773.85	8335.66	6318.71	9621.85
W0JGU6	17	7	102.067	0.0502134	0.00985731	1.28364	0.520146	ACE	PRP	18431.3	Molybdenum cofactor biosynthesis protein MoaB OS=Desulfurella acetivorans A63 OX=694431 GN=DESACE_00495 PE=4 SV=1	2263.57	1996.78	2101.85	2369.96	2186.06	1917.71	2478.76	1656.58	1479.99	1654	1758.27	972.048
W0JKQ9	27	12	196.393	0.050523	0.00987	1.28276	0.51885	ACE	PRP	34546.3	LysR family transcriptional regulator OS=Desulfurella acetivorans A63 OX=694431 GN=DESACE_09215 PE=3 SV=1	6127.83	4591.87	4710.89	5582.69	5710.79	5230.9	2362.97	4727.04	4183.13	4395.46	4014	5228.45
W0JHR1	7	2	41.6271	0.168935	0.0278924	1.281	0.268932	ACE	PRP	23738.3	NifU protein OS=Desulfurella acetivorans A63 OX=694431 GN=DESACE_00875 PE=4 SV=1	2441.36	1933.99	1653.72	1254.07	2484.63	2691.11	1294.6	1075.31	1534.57	1751.27	1502.47	2567.7
W0JEQ0	14	4	84.6338	0.0304544	0.00636698	1.27598	0.622916	ACE	PRP	35792.7	Uncharacterized protein OS=Desulfurella acetivorans A63 OX=694431 GN=DESACE_04155 PE=4 SV=1	10668.5	10807.7	11586.8	13966.6	13133.8	13961	7525.15	7503.53	10219.3	13285.5	9209.96	10348.8
W0JFR8	30	20	240.884	0.00652413	0.00170765	1.27348	0.868618	ACE	PRP	41979.3	NADH-dependent butanol dehydrogenase OS=Desulfurella acetivorans A63 OX=694431 GN=DESACE_08835 PE=4 SV=1	21624.9	22491.7	23658.6	27710.1	21298	19164.6	18714.6	16534.9	21956.2	17027.1	15633	16887
W0JKH9	11	6	89.8658	0.0220277	0.00491432	1.27203	0.685131	ACE	PRP	19410.2	Molybdopterin-guanine dinucleotide biosynthesis protein MobB OS=Desulfurella acetivorans A63 OX=694431 GN=DESACE_08430 PE=4 SV=1	10362	8854.16	8163.45	13168.7	10317.8	9105.23	7499.53	8103.18	8463.55	9049.11	6198.49	7832.45
W0JKD8	6	4	41.7992	0.00626248	0.00165218	1.26874	0.873194	ACE	PRP	13357.7	50S ribosomal protein L19 OS=Desulfurella acetivorans A63 OX=694431 GN=rplS PE=3 SV=1	15402.7	13216.9	13922.4	20416.3	14876.2	15595.4	13275.8	12571	12083.9	11769.7	11190.8	12748.7
W0JDU0	11	7	85.5773	0.00768392	0.00198004	1.26627	0.849258	ACE	PRP	18995.2	50S ribosomal protein L10 OS=Desulfurella acetivorans A63 OX=694431 GN=rplJ PE=3 SV=1	7638.84	8078.7	8063.65	10696	9781.47	9998.33	6514.7	6673.87	7483.68	7579.39	6431.94	8164.4
W0JHS6	8	6	43.0035	0.0531695	0.0102758	1.25641	0.508068	ACE	PRP	31468.3	NH(3)-dependent NAD(+) synthetase OS=Desulfurella acetivorans A63 OX=694431 GN=nadE PE=3 SV=1	4015.68	3650.17	2405.25	3197.61	3677.28	2612.1	2239.72	2736.94	2414.44	2347.63	2593.94	3234.02
W0JIX1	26	16	199.949	0.0163173	0.00375806	1.25231	0.738415	ACE	PRP	32386.9	Polyamine aminopropyltransferase OS=Desulfurella acetivorans A63 OX=694431 GN=speE PE=3 SV=1	12282.3	9603.24	9282.3	14253.1	11009.2	9732.46	9123.56	9318.65	8809.52	7974.89	8130.55	9475.14
W0JHI4	19	12	107.919	0.103176	0.0181788	1.25045	0.367867	ACE	PRP	28338.4	Alpha/beta hydrolase OS=Desulfurella acetivorans A63 OX=694431 GN=DESACE_01415 PE=4 SV=1	8529.57	8762.4	8167.14	8900.45	9830.74	8569.13	3309.21	8119.23	8145.6	7885.76	6450.11	8282.5
W0JH97	14	5	81.5167	0.821716	0.109071	1.24863	0.0550686	ACE	PRP	75841	Uncharacterized protein OS=Desulfurella acetivorans A63 OX=694431 GN=DESACE_05045 PE=4 SV=1	12575.4	2058.74	1984.99	2685.25	2124.84	2022.69	2610.88	3064.43	3276.13	3661.18	2737.91	3431.57
W0JL39	6	2	30.8438	0.0220939	0.0049181	1.24688	0.684575	ACE	PRP	22266.7	Molybdenum cofactor guanylyltransferase OS=Desulfurella acetivorans A63 OX=694431 GN=DESACE_01230 PE=3 SV=1	9423.2	7164.24	7551.09	6505.91	6872.4	7578.73	6800.9	7127.67	5808.21	6484.74	4942.83	5002.36
W0JJX4	44	20	284.726	0.0543205	0.0104779	1.24468	0.503537	ACE	PRP	41828.3	Thioesterase OS=Desulfurella acetivorans A63 OX=694431 GN=DESACE_09210 PE=4 SV=1	5271.68	5025.43	4810.16	6450.73	5884.77	5205.59	4467.15	4283.75	3139.78	3338.82	4937.2	6063.57
W0JE11	12	4	83.9923	0.113473	0.0198362	1.24237	0.348193	ACE	PRP	13708.5	Molecular chaperone DnaK OS=Desulfurella acetivorans A63 OX=694431 GN=DESACE_02150 PE=4 SV=1	11793	7986.89	8170.81	12623.4	8930.04	7323.47	8023.35	6597.06	10912.2	7261.96	6189.95	6756.81
W0JHQ8	14	7	103.719	0.0359873	0.0073844	1.23922	0.58933	ACE	PRP	16689.7	30S ribosomal protein S5 OS=Desulfurella acetivorans A63 OX=694431 GN=rpsE PE=3 SV=1	35939.5	26315.1	26853.6	38823.9	27798.8	28085.9	21319.9	22204.8	27870.7	27413.8	21804.6	27719
W0JM79	6	4	35.0545	0.0225642	0.00501159	1.234	0.680664	ACE	PRP	13720.8	Uncharacterized protein OS=Desulfurella acetivorans A63 OX=694431 GN=DESACE_07250 PE=4 SV=1	2734.53	2782.6	2823.4	3561.3	3162.56	3261.81	2502.93	2873.06	1891.36	2161.29	2518.04	2904.34
W0JJC7	11	2	67.643	0.0891621	0.0160499	1.23267	0.398422	ACE	PRP	27956.2	Enoyl-CoA hydratase OS=Desulfurella acetivorans A63 OX=694431 GN=DESACE_05170 PE=4 SV=1	16311.8	15228.1	16799.3	18958.8	17252.3	18858.4	8996.37	10326.7	15216.7	19263.5	12116.1	17970.6
W0JHE5	6	5	71.6068	0.121312	0.0208634	1.22816	0.334517	ACE	PRP	10184.1	30S ribosomal protein S17 OS=Desulfurella acetivorans A63 OX=694431 GN=rpsQ PE=3 SV=1	20604.4	16878.1	19827.4	23341.5	20646	20635.6	15644.4	20797.9	20098.6	21872.1	10577.7	10290.2
W0JHF6	4	1	30.6618	0.0353576	0.00727014	1.22811	0.592922	ACE	PRP	10656.6	30S ribosomal protein S20 OS=Desulfurella acetivorans A63 OX=694431 GN=rpsT PE=3 SV=1	24297.6	19654.6	21306.3	23818.4	20511.1	20313.5	16368.8	16294.8	21716.3	20944.7	12468.6	17979.8
W0JIF6	22	18	195.558	0.0453121	0.00903746	1.22747	0.541715	ACE	PRP	40538.5	Branched-chain amino acid aminotransferase OS=Desulfurella acetivorans A63 OX=694431 GN=DESACE_04830 PE=4 SV=1	45757.3	38187.8	35841.4	53516.5	43585.2	37729.8	33594.6	36441.2	28639.7	31192.5	31918	45647.5
W0JFN7	76	33	561.511	0.0033022	0.000943582	1.22179	0.931286	ACE	PRP	68235.5	Aspartate--tRNA(Asp/Asn) ligase OS=Desulfurella acetivorans A63 OX=694431 GN=aspS PE=3 SV=1	27540.4	24513.2	25223.6	33081.1	27386.7	28039.6	22388.3	24161.6	22300.3	22489.7	20040.2	24309.9
W0JGT8	12	6	87.1211	0.0340859	0.00703768	1.22084	0.600347	ACE	PRP	15944.7	CoA-binding protein OS=Desulfurella acetivorans A63 OX=694431 GN=DESACE_00430 PE=4 SV=1	50936.9	43894.6	43076.4	61719	53370.8	49934.7	40025.5	49340.6	39946.1	41532	31657.3	45632.6
W0JDU4	20	10	166.331	0.0745066	0.0136584	1.22005	0.436415	ACE	PRP	18223.2	30S ribosomal protein S7 OS=Desulfurella acetivorans A63 OX=694431 GN=rpsG PE=3 SV=1	22113.6	18854.2	20645.7	26575.7	21383.8	22402.9	16378.5	14547.8	15505.7	15663.1	17397.4	28679.6
W0JM51	28	11	182.203	0.034001	0.00703472	1.21917	0.600851	ACE	PRP	27938.6	Uncharacterized protein OS=Desulfurella acetivorans A63 OX=694431 GN=DESACE_06890 PE=4 SV=1	3439.43	3305.09	3411.55	3682.65	3143.13	3491.95	1994.06	2419.04	3265.01	3316.17	2571.46	3227.47
W0JIT4	7	3	49.3101	0.533838	0.0768207	1.2158	0.0899888	ACE	PRP	12553.4	Nitrogenase iron-molybdenum cofactor protein OS=Desulfurella acetivorans A63 OX=694431 GN=DESACE_03420 PE=4 SV=1	17617.7	5619.31	6218.5	8312.24	6226.55	6427.27	8110.46	7966.81	4371.9	5347.83	7402.76	8272.3
W0JG64	29	14	206.79	0.0204851	0.00461977	1.21201	0.69844	ACE	PRP	30861.3	MjaII restriction endonuclease OS=Desulfurella acetivorans A63 OX=694431 GN=DESACE_08915 PE=4 SV=1	25570.3	23569.6	23824.4	27119.2	26658.6	27727.5	23398.8	24780.9	19612.4	21267.1	15634	22755.4
W0JKJ6	25	13	210.376	0.048966	0.00966954	1.21195	0.525443	ACE	PRP	47553.4	Uncharacterized protein OS=Desulfurella acetivorans A63 OX=694431 GN=DESACE_00910 PE=4 SV=1	46171.4	40619	46639.5	49632.6	46207.2	50017.3	29186.5	30497.9	40423.5	44066.9	35327.8	50942.5
W0JJY6	32	14	170.946	0.163057	0.0270563	1.21164	0.27574	ACE	PRP	69757.3	ATP-dependent zinc metalloprotease FtsH OS=Desulfurella acetivorans A63 OX=694431 GN=ftsH PE=3 SV=1	7161.26	6368.37	7500.87	6777.97	6254.01	6762.22	8213.47	5419.86	6300.47	5956.3	5274.41	2529.38
W0JED2	34	20	235.783	0.0751681	0.0136803	1.20556	0.434538	ACE	PRP	36143.1	CRISPR-associated protein OS=Desulfurella acetivorans A63 OX=694431 GN=DESACE_02835 PE=4 SV=1	5545.11	8099.52	8798.19	9124.82	8747.22	9362.08	7625.94	7424.53	6513.69	6395.95	6016.66	7229.82
W0JGR0	27	18	190.844	0.0121025	0.00288046	1.20473	0.786553	ACE	PRP	46304.6	Peptidase S41 OS=Desulfurella acetivorans A63 OX=694431 GN=DESACE_00080 PE=3 SV=1	14616.3	14777.2	14167.5	18987.2	14526.5	13967.4	12333.5	12462.1	13113.6	10776.7	12555.6	14329
W0JDL0	33	21	262.622	0.342846	0.0520398	1.2004	0.147309	ACE	PRP	38288.6	DNA-directed RNA polymerase subunit alpha OS=Desulfurella acetivorans A63 OX=694431 GN=rpoA PE=3 SV=1	11230.6	24065.4	19106.2	27104.4	26877.3	23817.5	12521	13563.3	13709.7	13991.2	27322	29023.9
W0JHD1	135	77	959.632	0.050575	0.00987	1.20028	0.518633	ACE	PRP	170826	DNA-directed RNA polymerase subunit beta' OS=Desulfurella acetivorans A63 OX=694431 GN=rpoC PE=3 SV=1	40561.2	58564.5	57957.2	58757.8	66096.9	66526.7	50183	51594.2	46490.8	47328	44728.4	49994.6
W0JFY9	7	1	53.5467	0.0265268	0.00566462	1.19863	0.649962	ACE	PRP	43629.2	Peptidase S11 OS=Desulfurella acetivorans A63 OX=694431 GN=DESACE_08195 PE=3 SV=1	4216.25	4694.87	4331.76	4832.03	5313.09	5048.85	3443.22	3510.22	4183.69	4308.01	3359.96	4919.33
W0JE84	14	7	113.261	0.219686	0.035222	1.19589	0.220319	ACE	PRP	41469.8	Acyl-CoA dehydrogenase OS=Desulfurella acetivorans A63 OX=694431 GN=DESACE_03990 PE=3 SV=1	1537.02	1542.15	1455.53	2045.77	2226.51	2088.88	2274.8	2079.24	1523.06	1053.77	1264.08	916.151
W0JF24	51	32	409.042	0.0970191	0.0172771	1.19524	0.380698	ACE	PRP	45572.6	Enolase OS=Desulfurella acetivorans A63 OX=694431 GN=eno PE=3 SV=1	79314.7	68366.9	71613.4	114248	80817.3	77056	64860.4	72364.1	58462.8	59660.4	70203.7	85593.3
W0JFA4	26	11	186.615	0.0343218	0.00707176	1.19403	0.598952	ACE	PRP	34605.1	ADP-heptose synthase OS=Desulfurella acetivorans A63 OX=694431 GN=DESACE_06065 PE=4 SV=1	27549.3	23655	25060.6	29112.7	28029.6	30714.2	23920.2	27826.2	21060.4	24435.6	17545.7	22663.7
W0JIU4	14	4	74.0127	0.796958	0.106967	1.19369	0.0566186	ACE	PRP	61044.2	Ribonuclease J OS=Desulfurella acetivorans A63 OX=694431 GN=rnj PE=3 SV=1	836.566	476.905	463.233	2034.35	791.932	739.919	709.6	540.587	664.813	767.146	718.808	1075
W0JKK6	24	10	157.255	0.0415906	0.00844726	1.19274	0.559568	ACE	PRP	44158.5	Glutamine amidotransferase type-2 domain-containing protein OS=Desulfurella acetivorans A63 OX=694431 GN=DESACE_08735 PE=4 SV=1	12685	14359.2	14316.4	15025.2	12981.3	13772.6	13144.6	13155.1	11230.1	9611.8	8775.09	13788.2
W0JHI9	39	27	234.221	0.224284	0.0359016	1.19089	0.216641	ACE	PRP	32093	4-hydroxy-tetrahydrodipicolinate synthase OS=Desulfurella acetivorans A63 OX=694431 GN=dapA PE=3 SV=1	39901.4	27238.3	28522.5	49443.1	30902.5	31196.3	24936.7	37023.5	32172.1	32269	19100.4	28489.6
W0JKB1	6	3	31.8118	0.148988	0.0250169	1.19074	0.293329	ACE	PRP	42760.5	Chorismate synthase OS=Desulfurella acetivorans A63 OX=694431 GN=aroC PE=3 SV=1	2364.59	2631.32	2484.69	2165.37	2654.47	2578.41	2959.34	2896.95	1295.08	1754.68	2020.46	1569.01
W0JK86	61	31	458.909	0.265899	0.0419567	1.18965	0.187395	ACE	PRP	59405.7	D-3-phosphoglycerate dehydrogenase OS=Desulfurella acetivorans A63 OX=694431 GN=DESACE_09225 PE=3 SV=1	95613.9	80916.3	90664.9	76068.2	72917.7	83682.7	98019.8	94760.9	91022	78535.8	35222.7	22617.6
W0JJL3	18	11	108.982	0.122572	0.0210025	1.18636	0.332413	ACE	PRP	36015.3	Acetyl-coenzyme A carboxylase carboxyl transferase subunit alpha OS=Desulfurella acetivorans A63 OX=694431 GN=accA PE=3 SV=1	8714.01	8339.67	9751.65	8235.44	9121.84	10798.9	7820.97	9824.01	8460.97	9202.48	5038.25	5981.29
W0JDP5	13	6	88.9514	0.313494	0.04832	1.18512	0.160896	ACE	PRP	10158.8	YruB family glutaredoxin OS=Desulfurella acetivorans A63 OX=694431 GN=DESACE_02190 PE=4 SV=1	9843.64	7441.07	6268.39	12064.2	7823.15	5916.53	4985.42	4495.38	7308.22	7627.94	7118.07	10112.1
W0JFJ7	9	2	48.3944	0.351986	0.0533459	1.18342	0.143431	ACE	PRP	14939.2	TsaA-like domain-containing protein OS=Desulfurella acetivorans A63 OX=694431 GN=DESACE_08170 PE=4 SV=1	4638.36	4383.81	3153.78	2699.7	2558.8	2561.36	771.231	1552.04	3707.37	2847.56	3970.14	4048.28
W0JLT5	15	6	88.8211	0.201409	0.0325007	1.18103	0.236001	ACE	PRP	33117.1	HDOD domain-containing protein OS=Desulfurella acetivorans A63 OX=694431 GN=DESACE_04940 PE=4 SV=1	3615.44	3587.1	3809.58	5361.17	3898.63	3950.43	3755.07	3361.81	1795.11	4054.42	3871.54	3671.58
W0JJQ3	12	5	88.7091	0.00146103	0.000461078	1.17619	0.97364	ACE	PRP	28451.7	FAA_hydrolase domain-containing protein OS=Desulfurella acetivorans A63 OX=694431 GN=DESACE_06115 PE=4 SV=1	3988.79	4260.22	3758.89	3620.48	4433.7	3890.56	3460.02	3433.4	3222.37	3332.77	3238.84	3677.28
W0JHH5	29	9	172.168	0.15338	0.0255782	1.17218	0.28763	ACE	PRP	43107.6	CinA-like protein OS=Desulfurella acetivorans A63 OX=694431 GN=DESACE_01360 PE=3 SV=1	18148.5	13547.5	13000.6	21669.8	15359.8	15126.5	12853.3	14411.9	12318.2	13366.4	11834.8	17841.7
W0JI31	24	12	147.861	0.246323	0.0391778	1.16626	0.200315	ACE	PRP	22719.5	50S ribosomal protein L3 OS=Desulfurella acetivorans A63 OX=694431 GN=rplC PE=3 SV=1	17603.8	13785.4	14137.1	19206.3	14012.4	13539.8	9825.28	9129.45	16351.8	16476.3	8102.1	19244.1
W0JDP0	63	33	447.481	0.0457781	0.00911218	1.16492	0.539574	ACE	PRP	85676	Malic enzyme OS=Desulfurella acetivorans A63 OX=694431 GN=DESACE_02160 PE=4 SV=1	26513.1	21125.9	21248.4	28942.2	24156.5	23653.2	20920.3	21645.3	19492.9	19494.4	18564.6	24903.6
W0JI30	14	4	81.1199	0.133057	0.0225664	1.16351	0.315818	ACE	PRP	33671.7	Ppx-GppA domain-containing protein OS=Desulfurella acetivorans A63 OX=694431 GN=DESACE_09590 PE=4 SV=1	4879.02	4602.85	4584.35	4560.27	4595.73	4413.43	5128.45	4189.34	4528.17	3786.01	3743.27	2376.65
W0JDT6	11	4	72.0737	0.128798	0.0218813	1.16161	0.32237	ACE	PRP	13634.1	50S ribosomal protein L20 OS=Desulfurella acetivorans A63 OX=694431 GN=rplT PE=3 SV=1	8563.6	5301.83	6476.27	5306.83	5954.5	7076.82	6029.2	6081.83	5845.71	5170.3	5208.04	4963.31
W0JE94	11	6	71.6482	0.192223	0.0313737	1.16035	0.244596	ACE	PRP	28580	Short-chain dehydrogenase OS=Desulfurella acetivorans A63 OX=694431 GN=DESACE_04070 PE=3 SV=1	2305.49	2353.71	2014.38	2890.1	2199.98	2107.67	1532.23	1771.66	1547.59	1668.02	2192.5	3242.49
W0JLC5	27	1	188.739	0.028508	0.00601046	1.14807	0.635943	ACE	PRP	58647.2	Uncharacterized protein OS=Desulfurella acetivorans A63 OX=694431 GN=DESACE_02650 PE=4 SV=1	2943.42	3012.85	3211.9	2664.47	3541.1	3566.4	2842.08	2761.1	3012.22	2718.63	2644.89	2518.42
W0JGV4	32	12	218.891	0.162082	0.0269393	1.14725	0.276899	ACE	PRP	46174.5	Tyrosine--tRNA ligase OS=Desulfurella acetivorans A63 OX=694431 GN=tyrS PE=3 SV=1	10040.9	8766.74	8564.72	11734.7	10683.9	10042.4	6127.49	9863.87	9067.27	8951.94	7251.58	10891.5
W0JK09	14	5	101.019	0.602957	0.084809	1.1472	0.0776314	ACE	PRP	57538.3	Protein translocase subunit SecD OS=Desulfurella acetivorans A63 OX=694431 GN=secD PE=3 SV=1	5668.82	28079.9	30722.3	32419.9	29793.6	34156	36138.2	36180.9	29645	25866.8	7126.39	5245.39
W0JIH1	3	2	15.8666	0.313003	0.048319	1.14646	0.161139	ACE	PRP	24256	N-acetylmuramoyl-L-alanine amidase OS=Desulfurella acetivorans A63 OX=694431 GN=DESACE_04930 PE=4 SV=1	374.098	487.138	552.729	301.415	482.574	697.872	168.314	227.308	197.954	485.629	353.592	1093.08
W0JL97	6	2	31.6485	0.323688	0.0495847	1.14553	0.155969	ACE	PRP	17786.5	Crossover junction endodeoxyribonuclease RuvC OS=Desulfurella acetivorans A63 OX=694431 GN=DESACE_06875 PE=3 SV=1	1579.03	1775.3	2028.29	1400.73	1297.37	1402.52	2120.42	2083.25	2153.09	1088.81	527.549	305.355
W0JIH5	29	12	206.342	0.225006	0.0359593	1.14534	0.216073	ACE	PRP	49856.8	Bifunctional protein GlmU OS=Desulfurella acetivorans A63 OX=694431 GN=glmU PE=3 SV=1	6678.47	7172.58	7312.96	5785.59	8031.35	6620.82	4140.37	6676.93	7436.36	8318.23	4199.49	5551.22
W0JF89	6	4	47.9839	0.0230139	0.0050616	1.14037	0.676981	ACE	PRP	9115.46	Phosphoribosylformylglycinamidine synthase subunit PurS OS=Desulfurella acetivorans A63 OX=694431 GN=purS PE=3 SV=1	4559.13	4455.39	5074.46	4756.66	5298.81	5700.28	4626.01	4424.44	4395.44	4563.21	3789.44	4372.54
W0JF08	42	19	307.147	0.185761	0.0304186	1.13911	0.250961	ACE	PRP	48217.8	UDP-glucose 6-dehydrogenase OS=Desulfurella acetivorans A63 OX=694431 GN=DESACE_05215 PE=3 SV=1	21784.3	18742	19904.2	27300.6	22328.6	23330.3	15088.7	15507.1	22763.6	21286.6	18058.1	24396.4
W0JIY0	8	4	48.7798	0.984632	0.127041	1.13716	0.0500368	ACE	PRP	23535.3	Lytic transglycosylase OS=Desulfurella acetivorans A63 OX=694431 GN=DESACE_05290 PE=4 SV=1	1973.67	1697.71	3087.98	8650.7	3094.39	3339.86	3715.71	3916.36	2552.87	2566.54	2571.08	3886.9
W0JHJ9	11	7	96.0039	0.16774	0.027741	1.13661	0.270292	ACE	PRP	15629	Uncharacterized protein OS=Desulfurella acetivorans A63 OX=694431 GN=DESACE_00245 PE=4 SV=1	6555.74	5734.95	5750.2	7296.27	5508.27	4942.92	5705.54	5238.08	4301.21	4154.28	6189.11	5898.63
W0JF87	39	13	258.925	0.462573	0.0682395	1.13624	0.106563	ACE	PRP	50354.1	Adenylosuccinate lyase OS=Desulfurella acetivorans A63 OX=694431 GN=DESACE_06935 PE=3 SV=1	7699.15	9698.84	4897.17	5761.34	8333.53	4900.57	5661.48	4889.74	6684.88	5747.5	8418.73	4937.24
W0JJA2	14	4	74.0593	0.477114	0.0699705	1.13247	0.102809	ACE	PRP	31816.9	Chemotaxis protein OS=Desulfurella acetivorans A63 OX=694431 GN=DESACE_04935 PE=4 SV=1	3045.18	2261.91	1896.66	2004.4	1639.28	1282.28	1544.54	1281.99	2495.1	1568.81	2375.13	1445.33
W0JJ00	72	41	510.147	0.50429	0.0730961	1.13017	0.096326	ACE	PRP	67285.6	AMP-dependent synthetase OS=Desulfurella acetivorans A63 OX=694431 GN=DESACE_05445 PE=4 SV=1	48227.6	35884.5	35447.7	65136.3	32555.8	29522.4	42744.7	42141.4	31966.2	34475.5	32546.1	34478.1
W0JKV8	16	8	149.749	0.198449	0.032127	1.12981	0.238715	ACE	PRP	8445.99	UPF0109 protein DESACE_09625 OS=Desulfurella acetivorans A63 OX=694431 GN=DESACE_09625 PE=3 SV=1	70998.4	67072.5	61589	71668.8	78393.9	71095.8	44047.6	51884.2	57476.3	66513.4	61570.3	90976.5
W0JE19	4	1	28.0789	0.826655	0.109281	1.12482	0.0547858	ACE	PRP	15595.9	ATP synthase epsilon chain OS=Desulfurella acetivorans A63 OX=694431 GN=atpC PE=3 SV=1	6887.17	14254.2	15769.3	36258.8	16368.5	18073.7	9492.03	15818.3	10715.3	16336.5	16534	26774.1
W0JIG3	12	7	86.5082	0.197171	0.031972	1.12297	0.239903	ACE	PRP	11483.4	Nucleoid-associated protein DESACE_03910 OS=Desulfurella acetivorans A63 OX=694431 GN=DESACE_03910 PE=3 SV=1	5144.88	5639.35	5891.19	6825.91	5911.78	6817.83	6089.06	7114.61	5102.44	5329.36	4206.18	4421.73
W0JIC3	70	39	531.18	0.171972	0.0283468	1.12081	0.265528	ACE	PRP	59446.4	Phosphoenolpyruvate carboxykinase (ATP) OS=Desulfurella acetivorans A63 OX=694431 GN=pckA PE=3 SV=1	43069.7	39481.7	39853.8	54046.8	43312.6	41521	38757.3	40544.6	29797.7	38348.5	36583.9	49090.9
W0JLG6	3	1	23.8649	0.352574	0.053354	1.12022	0.143186	ACE	PRP	27988.7	TonB_C domain-containing protein OS=Desulfurella acetivorans A63 OX=694431 GN=DESACE_03035 PE=4 SV=1	16777	16091.6	13959.3	17916.4	19349.8	15227.8	3100.62	8617.29	13157.7	18178.5	16287	29322
W0JFZ2	20	11	146.774	0.098021	0.0173934	1.11829	0.378551	ACE	PRP	20242.5	MerR family transcriptional regulator OS=Desulfurella acetivorans A63 OX=694431 GN=DESACE_09505 PE=4 SV=1	44501.5	39208.4	42185.6	49709.2	43541.1	45786.5	34632.5	37968.2	41384.2	40642.6	33596.9	48683.4
W0JKC6	173	73	1184.37	0.35695	0.0539344	1.11488	0.141388	ACE	PRP	58609.7	60 kDa chaperonin OS=Desulfurella acetivorans A63 OX=694431 GN=groL PE=3 SV=1	262002	223719	198149	311638	242296	208437	143245	155182	230480	245752	221729	300826
W0JJN6	31	14	219.01	0.561385	0.0800914	1.11403	0.0846781	ACE	PRP	29472.1	Protein fixA OS=Desulfurella acetivorans A63 OX=694431 GN=DESACE_08365 PE=4 SV=1	49424.3	73778.7	92342.7	114353	84909.7	105522	65672.7	74280.4	66773.9	88072.1	76636.3	95634.6
W0JLS4	4	3	34.8536	0.509347	0.0735086	1.11342	0.095191	ACE	PRP	24020.2	FliH domain-containing protein OS=Desulfurella acetivorans A63 OX=694431 GN=DESACE_07460 PE=4 SV=1	16655	12012.5	10656.9	21749.6	14608	11682.9	15080.5	18494.7	13209.2	11518.8	12140.3	8021.68
W0JKM3	10	3	53.2731	0.273864	0.0430095	1.11239	0.182509	ACE	PRP	26294.6	Orotidine 5'-phosphate decarboxylase OS=Desulfurella acetivorans A63 OX=694431 GN=pyrF PE=3 SV=1	2660.42	2158.52	1914.83	2850.97	2278.8	2537.45	3051.71	2193.12	2052.97	1987.86	1868.35	1791.98
W0JGR8	21	10	162.595	0.144161	0.0242844	1.11207	0.29983	ACE	PRP	39675.5	Glucose-6-phosphate isomerase OS=Desulfurella acetivorans A63 OX=694431 GN=DESACE_00145 PE=3 SV=1	17842.9	15243.9	15301.4	19658.9	17257.3	17623.4	17385.3	18476.5	14084.2	15118.5	12581.8	14909.4
W0JHQ0	45	20	322.461	0.264589	0.0419098	1.10834	0.188218	ACE	PRP	52905.1	Inosine-5'-monophosphate dehydrogenase OS=Desulfurella acetivorans A63 OX=694431 GN=guaB PE=3 SV=1	17158.3	13257.5	15017.8	20556.5	16896	16755.1	16476	16834.2	13309.4	14832.6	11446.3	17003.2
W0JJZ8	21	11	124.045	0.0747771	0.0136803	1.10736	0.435645	ACE	PRP	9966.71	DNA-binding protein OS=Desulfurella acetivorans A63 OX=694431 GN=DESACE_09425 PE=3 SV=1	51902.5	49376.8	51486.1	64159.7	52726.4	53144	50777.1	52857	50083.3	46220.3	49768.5	41794.5
W0JIM6	32	15	254.123	0.486267	0.0711038	1.10694	0.100551	ACE	PRP	22536.1	Elongation factor Ts OS=Desulfurella acetivorans A63 OX=694431 GN=tsf PE=3 SV=1	25885.3	17265.6	14796.2	23155.9	25474.1	27882.7	20582.9	19991.9	22199.9	19310.7	17408.3	21976.4
W0JHE1	5	1	33.8325	0.272223	0.0428192	1.10674	0.183499	ACE	PRP	10462.5	30S ribosomal protein S19 OS=Desulfurella acetivorans A63 OX=694431 GN=rpsS PE=3 SV=1	114.068	163.029	171.334	233.692	65.1844	91.9409	31.9463	37.7747	387.087	225.498	48.1492	27.8489
W0JHI2	82	52	645.76	0.192746	0.0314077	1.10597	0.244092	ACE	PRP	67506.6	Succinate dehydrogenase flavoprotein subunit OS=Desulfurella acetivorans A63 OX=694431 GN=DESACE_02035 PE=3 SV=1	194828	180567	205416	269206	203579	230456	177577	173095	211712	210186	183353	205098
W0JJ74	18	6	108.449	0.363997	0.054916	1.10516	0.138563	ACE	PRP	20311.6	Aldolase OS=Desulfurella acetivorans A63 OX=694431 GN=DESACE_04780 PE=4 SV=1	4257.96	4486.78	4565.59	4634.71	4723.68	5290.66	1956.79	4337.05	5482.14	4786.67	4479.17	4257.1
W0JE08	31	14	185.566	0.264761	0.0419098	1.10402	0.18811	ACE	PRP	49205.9	UDP-N-acetylmuramoylalanine--D-glutamate ligase OS=Desulfurella acetivorans A63 OX=694431 GN=murD PE=3 SV=1	16491.9	13377.3	12116.2	19356.9	15902	14929.3	14188.2	13874	12487.8	13155.2	13342.2	16441.9
W0JLR4	10	2	63.6445	0.376989	0.0566191	1.101	0.133574	ACE	PRP	27835.5	Metallophos_2 domain-containing protein OS=Desulfurella acetivorans A63 OX=694431 GN=DESACE_04620 PE=4 SV=1	2688.2	3461.99	2893.52	4360.12	3706.03	3950.71	3252.73	3750.22	2723.39	3408.13	2471.62	3522.47
W0JEQ9	11	3	66.2119	0.667596	0.0926739	1.09787	0.0686704	ACE	PRP	37505	Phosphate acyltransferase OS=Desulfurella acetivorans A63 OX=694431 GN=plsX PE=3 SV=1	1725.63	842.249	894.671	1586.68	941.873	979.648	1024.64	964.167	1344.76	1278.95	873.768	863.035
W0JH54	129	78	872.736	0.509325	0.0735086	1.09782	0.0951959	ACE	PRP	72457.9	Aconitate hydratase OS=Desulfurella acetivorans A63 OX=694431 GN=DESACE_00450 PE=4 SV=1	200366	147215	137814	251441	158399	141227	148001	162733	144905	149525	142025	196919
W0JJ87	31	14	188.818	0.300819	0.0468004	1.09722	0.16736	ACE	PRP	36718.2	Chemotaxis protein CheY OS=Desulfurella acetivorans A63 OX=694431 GN=DESACE_06900 PE=4 SV=1	5736.66	5630.73	6160.87	7817.41	5790.49	6307.34	6901.88	5714.78	6178.84	6444.14	4607.54	4278.7
W0JI69	65	27	468.83	0.41048	0.0611882	1.09372	0.121889	ACE	PRP	71693.7	Methionine--tRNA ligase OS=Desulfurella acetivorans A63 OX=694431 GN=metG PE=3 SV=1	19766.8	17308.3	16653.1	26135.4	22312.8	21311.1	14827.1	16913.6	16430.9	19276.6	14938.3	30519.4
W0JJI0	74	37	448.757	0.416863	0.0618624	1.09077	0.119837	ACE	PRP	89423.4	Endopeptidase La OS=Desulfurella acetivorans A63 OX=694431 GN=DESACE_07810 PE=3 SV=1	16605.3	18276.5	18686.1	17832.8	20335.7	21153.2	19418.1	23116.8	22079	21392.5	8319.28	9169.51
W0JD62	11	6	78.987	0.371707	0.05591	1.0775	0.135569	ACE	PRP	27345.3	ABC transporter OS=Desulfurella acetivorans A63 OX=694431 GN=DESACE_01010 PE=4 SV=1	13742.1	16182.3	17120.9	16182.9	18596.2	19898.3	13350.7	13103.7	15267.2	20514.4	15671.2	16499.1
W0JEG4	29	7	204.821	0.49541	0.0720184	1.07617	0.0983716	ACE	PRP	20592.4	Peptidoglycan-associated protein OS=Desulfurella acetivorans A63 OX=694431 GN=pal PE=3 SV=1	12301	16802.4	16409	19485.4	19363.4	19184.2	22362.9	22359.9	16247.8	19055.3	7261.55	8929.2
W0JJP4	13	5	81.5963	0.995816	0.128139	1.07524	0.0500027	ACE	PRP	21424.6	Elongation factor P OS=Desulfurella acetivorans A63 OX=694431 GN=efp PE=3 SV=1	7934.93	22767.4	21925.8	26688.5	25778.2	27504.7	21752.3	21093.5	18741.3	19892.1	19418.6	22423.4
W0JGD0	39	17	260.996	0.274601	0.0430574	1.07466	0.182067	ACE	PRP	49948.2	Peptidase OS=Desulfurella acetivorans A63 OX=694431 GN=DESACE_09550 PE=4 SV=1	6745.96	7772.13	8236.82	6227.76	7584.47	7551.24	6673.22	7353.46	6799.68	6652.03	5617.64	7957.37
W0JE02	24	14	179.242	0.8171	0.108647	1.07191	0.0553408	ACE	PRP	30735	Beta-lactamase OS=Desulfurella acetivorans A63 OX=694431 GN=DESACE_02965 PE=4 SV=1	7935.12	16691.8	17105.1	19298.3	17764.3	18655.2	14970.1	13561.1	16983.7	13399.7	15827.8	16169.7
W0JK55	8	3	46.4356	0.482267	0.0706225	1.07157	0.101528	ACE	PRP	28316.7	Methyltransferase OS=Desulfurella acetivorans A63 OX=694431 GN=DESACE_08920 PE=3 SV=1	2216.65	1925.8	1739.29	2641.28	2258.13	1919.98	1505.83	1593.92	1465.19	1825.78	2301.71	3160.33
W0JFW6	28	17	182.682	0.709266	0.0978302	1.07007	0.0640066	ACE	PRP	9702.14	10 kDa chaperonin OS=Desulfurella acetivorans A63 OX=694431 GN=groS PE=3 SV=1	152843	124879	86151.6	183106	138091	101960	102226	108431	110765	127572	118651	167847
W0JJ97	28	16	164.931	0.588833	0.0830568	1.06874	0.079903	ACE	PRP	57434.2	GMP synthase [glutamine-hydrolyzing] OS=Desulfurella acetivorans A63 OX=694431 GN=guaA PE=3 SV=1	2972.39	2643.26	2507.11	4235.62	3813.88	3139.59	2029.88	2555.29	3307.46	3107.08	4065.86	3004.22
W0JK14	27	14	170.962	0.412376	0.0612877	1.06749	0.121274	ACE	PRP	49103.6	Phenylacetate-coenzyme A ligase OS=Desulfurella acetivorans A63 OX=694431 GN=DESACE_08570 PE=3 SV=1	7670.03	6319.6	5875.98	7815.21	7015.22	5905.57	5420.63	5974.63	5427.21	6550.36	6710.11	7951.89
W0JJ10	23	13	154.251	0.572223	0.0812887	1.06692	0.0827339	ACE	PRP	35293.5	3-oxoacyl-[acyl-carrier-protein] synthase 3 OS=Desulfurella acetivorans A63 OX=694431 GN=fabH PE=3 SV=1	10574.7	11424.8	14638.2	16757.4	13014.8	16685.3	17068.4	13672.7	11373	15240.2	10250.2	10278.5
W0JF79	4	1	34.8628	0.554297	0.0793071	1.06118	0.0859929	ACE	PRP	50087.4	Type I citrate synthase OS=Desulfurella acetivorans A63 OX=694431 GN=DESACE_06860 PE=3 SV=1	1256.75	972.484	893.242	1032.3	829.957	831.262	985.73	604.965	878.158	778.828	1004.36	1228.62
W0JIA3	15	8	149.564	0.506521	0.0733129	1.06025	0.0958227	ACE	PRP	18099.8	Thioredoxin peroxidase OS=Desulfurella acetivorans A63 OX=694431 GN=DESACE_03315 PE=4 SV=1	13770.8	11644.6	12946.5	17586.9	13100.3	12673.7	14432.4	15506.1	10157.3	10844.5	12409.4	13728.8
W0JDQ2	60	32	486.98	0.638648	0.0890754	1.05918	0.0724066	ACE	PRP	69340.6	NADH:flavin oxidoreductase OS=Desulfurella acetivorans A63 OX=694431 GN=DESACE_01500 PE=4 SV=1	35933.7	29898.1	25690.8	46819.8	35250.8	28589.5	23087.8	28416.7	33580.8	30206.7	28141.7	47452
W0JH31	9	5	76.3442	0.620202	0.0871118	1.05577	0.0750175	ACE	PRP	20912.6	Uncharacterized protein OS=Desulfurella acetivorans A63 OX=694431 GN=DESACE_06445 PE=4 SV=1	7159.58	6138.99	5463.47	9012.02	6114.23	5745.02	5396.63	5851.9	6457.73	6038.75	7054.81	6739.92
W0JKF3	14	7	99.9481	0.581085	0.0824303	1.05454	0.0812016	ACE	PRP	19681.6	Uncharacterized protein OS=Desulfurella acetivorans A63 OX=694431 GN=DESACE_02405 PE=4 SV=1	3143.56	4040.57	4532.25	3299.38	4365.14	4424.28	2604.43	2728.47	3662.72	3740.01	4737.94	5100.41
W0JDD7	13	6	120.721	0.591356	0.0832948	1.05156	0.0794884	ACE	PRP	16977.8	50S ribosomal protein L9 OS=Desulfurella acetivorans A63 OX=694431 GN=rplI PE=3 SV=1	15310.4	12300.1	13194.2	19520.1	14508.9	15431.4	12209.8	14485.4	14866.2	15315.4	12324.8	16637.2
W0JGD4	33	18	265.832	0.584495	0.0827962	1.04992	0.0806255	ACE	PRP	46019.8	Adenosylhomocysteinase OS=Desulfurella acetivorans A63 OX=694431 GN=ahcY PE=3 SV=1	24236.7	23561.7	23855.1	35041.8	26734	26160.3	25626.1	26998.8	22414.8	22145	22683.3	32133.2
W0JEN1	7	2	39.2663	0.870956	0.113835	1.04783	0.0526271	ACE	PRP	27213.7	Pyridoxine 5'-phosphate synthase OS=Desulfurella acetivorans A63 OX=694431 GN=pdxJ PE=3 SV=1	7241.1	3254.32	2990.59	8236.74	4103.41	3752.45	3256.46	2922.56	3712.78	4532.45	4999.27	8804.98
W0JIZ3	60	24	435.286	0.742444	0.101286	1.04368	0.0608454	ACE	PRP	52095.7	Aldehyde dehydrogenase OS=Desulfurella acetivorans A63 OX=694431 GN=DESACE_06285 PE=4 SV=1	45402.3	32633.8	26730.8	49313.8	35796.1	28459.7	32813.8	34790.6	25198.1	24114.1	40168.8	52114.2
W0JJT5	50	24	369.966	0.637302	0.0890122	1.03357	0.0725908	ACE	PRP	52989	Phosphomannomutase OS=Desulfurella acetivorans A63 OX=694431 GN=DESACE_08805 PE=3 SV=1	17306.1	16018.2	20457.1	19567	16155.6	19866.3	19676.4	18218.4	17788.7	21430.1	14601.5	14103.7
W0JIA0	28	12	160.878	0.863616	0.113367	1.02959	0.0529386	ACE	PRP	62983.8	Arginine--tRNA ligase OS=Desulfurella acetivorans A63 OX=694431 GN=argS PE=3 SV=1	4488.43	3599.28	1649.98	3513.95	2660.93	1651.9	3175.35	2911.37	3333.74	2169.1	2675.11	2794.95
W0JMM1	18	8	144.906	0.752947	0.102578	1.02822	0.0599404	ACE	PRP	23085.6	AB hydrolase-1 domain-containing protein OS=Desulfurella acetivorans A63 OX=694431 GN=DESACE_09230 PE=4 SV=1	4484.97	5367.1	6728.52	7234.35	6481.17	8219.45	7777.31	7456.11	6824.65	7565.64	3404.29	4430.5
W0JIY5	20	11	164.328	0.822476	0.109071	1.02776	0.0550245	ACE	PRP	21022.7	Ribosome-recycling factor OS=Desulfurella acetivorans A63 OX=694431 GN=frr PE=3 SV=1	20682	17392.6	15321.5	24741.3	19547	16752.9	18510.8	19103.9	18168.1	17819.7	16346	21397.7
W0JHH0	3	1	14.3587	0.501489	0.0727959	1.02699	0.0969639	ACE	PRP	18254.3	TPR_REGION domain-containing protein OS=Desulfurella acetivorans A63 OX=694431 GN=DESACE_08510 PE=4 SV=1	1546.45	1857.92	2000.56	2457.46	1906.7	1998.8	1408.42	1476.58	889.424	858.395	2959.05	3866.79
W0JHK9	41	22	294.452	0.664903	0.0924787	1.02684	0.0690001	ACE	PRP	48895.7	Phenylacetate-coenzyme A ligase OS=Desulfurella acetivorans A63 OX=694431 GN=DESACE_02195 PE=3 SV=1	14899.4	12080.9	11900.6	15401.7	13649.6	12782.9	13028.5	14674.9	13404.1	11579.3	12854.8	13063.6
W0JH48	12	7	61.9624	0.76868	0.104294	1.02503	0.058667	ACE	PRP	22586.3	ATP phosphoribosyltransferase OS=Desulfurella acetivorans A63 OX=694431 GN=hisG PE=3 SV=1	27770.8	22680.9	22421	31099.7	23369.5	22835.9	26371.5	26444.8	23921.7	25255.8	19475.2	25042
W0JID3	5	3	27.5137	0.734169	0.100432	1.01727	0.0615904	ACE	PRP	26909.6	tRNA pseudouridine synthase B OS=Desulfurella acetivorans A63 OX=694431 GN=truB PE=3 SV=1	1058.34	1008.42	1004.93	823.24	1098.81	1254.24	539.491	867.668	1209.47	1369.79	972.805	1182.69
W0JH65	24	9	182.237	0.739054	0.100961	1.01638	0.0611472	ACE	PRP	34383.6	Ribose-phosphate pyrophosphokinase OS=Desulfurella acetivorans A63 OX=694431 GN=prs PE=3 SV=1	11497.7	10583.5	11468.3	13380.5	11900.7	12039.7	12333	12893	10578.7	10967.2	10007	12949.7
W0JDY0	44	24	301.101	0.824223	0.109157	1.00728	0.054924	ACE	PRP	33515.8	Phosphoribosylaminoimidazole-succinocarboxamide synthase OS=Desulfurella acetivorans A63 OX=694431 GN=purC PE=3 SV=1	19282.4	25871.5	23813	38693.1	28511.8	25793	21448.2	21862.4	19118.7	20435.1	31722.3	46207.9
W0JJ83	17	4	101.705	0.865106	0.113367	1.00699	0.0528739	ACE	PRP	54812.1	Amidase OS=Desulfurella acetivorans A63 OX=694431 GN=DESACE_04840 PE=3 SV=1	3753.1	2865.09	3819.82	4218.56	1953.06	2510.4	3557.9	3120.1	2831.76	2719.89	3180.74	3576.89
W0JHK4	27	14	212.961	0.924586	0.120214	1.00551	0.0508904	ACE	PRP	41064.4	2-ketoisovalerate ferredoxin oxidoreductase subunit alpha OS=Desulfurella acetivorans A63 OX=694431 GN=porA PE=4 SV=1	9610.15	9390.3	9123.16	9904.59	7933.97	6717.15	7770.81	8417.89	8467.99	7644.99	8167.29	11921.6
W0JDI6	24	13	179.406	0.791147	0.106762	1.00425	0.0570149	ACE	PRP	30334.1	50S ribosomal protein L2 OS=Desulfurella acetivorans A63 OX=694431 GN=rplB PE=3 SV=1	14281.1	13677.6	13113.8	15873.9	14306.2	14745.2	8379.64	12669.2	15861.2	14380	15873.7	18470
W0JL07	19	10	153.613	0.840746	0.110904	1.00369	0.0540259	ACE	PRP	19553	Uncharacterized protein OS=Desulfurella acetivorans A63 OX=694431 GN=DESACE_03310 PE=4 SV=1	3978.4	3474.71	4305.83	4644.88	4000.67	4885.66	4158.41	4730.51	3043.7	3733.39	3484.4	6046.85
W0JJB3	5	1	32.3075	0.762136	0.103689	1.00351	0.0591848	ACE	PRP	20724.5	Siroheme synthase OS=Desulfurella acetivorans A63 OX=694431 GN=DESACE_07165 PE=4 SV=1	1797.72	1252.72	1597.03	1605.46	1992.39	2034.28	1078.48	1034.81	1515.76	2111.78	1668.39	2834.43
W0JGI8	4	1	20.1825	6.99441e-15	6.97514e-13	Infinity	1	PRP	ACE	13260.3	NifU_N domain-containing protein OS=Desulfurella acetivorans A63 OX=694431 GN=DESACE_00885 PE=4 SV=1	0	0	0	0	0	0	597.94	395.712	603.945	822.958	680.374	557.49
W0JLW9	8	2	48.3389	2.21186e-08	5.90253e-08	Infinity	1	PRP	ACE	39194.6	Uncharacterized protein OS=Desulfurella acetivorans A63 OX=694431 GN=DESACE_05460 PE=4 SV=1	0	0	0	0	0	0	38.9953	513.781	396.491	203.017	153.77	362.612
W0JFQ5	7	1	37.6525	0.00962246	0.00235437	Infinity	0.819836	PRP	ACE	35158.5	GTPase Obg OS=Desulfurella acetivorans A63 OX=694431 GN=obg PE=3 SV=1	0	0	0	0	0	0	1192.61	140.417	162.238	0.354922	145.398	0
W0JK89	2	1	9.4899	0.0495637	0.00974896	Infinity	0.522889	PRP	ACE	9567.64	Uncharacterized protein OS=Desulfurella acetivorans A63 OX=694431 GN=DESACE_00920 PE=4 SV=1	0	0	0	0	0	0	0	0	0	939.95	822.123	1538.2
W0JE42	15	2	96.6896	1.45687e-07	2.03711e-07	2247.65	1	PRP	ACE	32654.5	Aspartate carbamoyltransferase OS=Desulfurella acetivorans A63 OX=694431 GN=pyrB PE=3 SV=1	0	0	1.96667	0	0	0	1596.13	767.965	854.388	470.165	671.722	60.0293
W0JJB2	7	1	34.5717	1.97429e-07	2.55695e-07	721.421	1	PRP	ACE	9112.15	Uncharacterized protein OS=Desulfurella acetivorans A63 OX=694431 GN=DESACE_05040 PE=4 SV=1	0	0	0	0	4.9292	11.8369	1872.94	2070.82	1588.74	1883.01	2221.54	2458.39
W0JII2	3	1	22.3683	0.000348992	0.00013595	75.3657	0.997288	PRP	ACE	28175.5	Sigma factor OS=Desulfurella acetivorans A63 OX=694431 GN=DESACE_02475 PE=4 SV=1	4.98672	4.99337	0	0	21.3556	0	34.7589	82.1326	80.9071	363.193	685.173	1115.47
W0JE17	4	1	23.3755	0.0489116	0.00966954	39.5245	0.525677	PRP	ACE	14772	Methylmalonyl-CoA mutase OS=Desulfurella acetivorans A63 OX=694431 GN=DESACE_02180 PE=4 SV=1	0	0	0	12.9105	0	0	0	20.5627	139.487	37.0753	313.154	0
W0JLI1	4	1	28.8611	0.0242962	0.00530181	38.7349	0.666771	PRP	ACE	10891.7	Uncharacterized protein OS=Desulfurella acetivorans A63 OX=694431 GN=DESACE_03205 PE=4 SV=1	14.4384	26.8738	4.96191	13.8279	8.26014	0	9.38855	5.72913	182.909	505.165	1110.81	833.995
W0JL87	3	1	22.8116	0.00120889	0.00038764	33.5682	0.979564	PRP	ACE	12983.9	Uncharacterized protein OS=Desulfurella acetivorans A63 OX=694431 GN=DESACE_06670 PE=4 SV=1	2.82202	22.6168	3.36083	18.2277	70.0958	16.9917	120.066	178.177	93.409	469.857	3213.69	426.788
W0JK31	4	3	28.224	1.78193e-05	1.09798e-05	29.8333	0.999999	PRP	ACE	17156.3	4Fe-4S ferredoxin OS=Desulfurella acetivorans A63 OX=694431 GN=DESACE_08745 PE=4 SV=1	19.0729	87.7836	186.885	7.75131	23.0719	27.3652	3123.6	1248.41	1049.95	973.291	2450.28	1653.68
W0JDV1	3	1	16.753	0.000126382	5.70289e-05	28.1976	0.999696	PRP	ACE	10349.1	Uncharacterized protein OS=Desulfurella acetivorans A63 OX=694431 GN=DESACE_02340 PE=4 SV=1	7.96474	16.532	9.60262	0	20.2933	20.7529	149.788	275.004	470.152	251.069	576.484	396.425
W0JH53	5	1	27.6849	0.00944579	0.00232587	27.376	0.822381	PRP	ACE	44471.3	Molybdopterin molybdenumtransferase OS=Desulfurella acetivorans A63 OX=694431 GN=DESACE_04505 PE=3 SV=1	0.0488065	0.0534496	0.0310073	0.0466165	0.0631143	2.76143	0.0142587	45.4926	5.52123	7.28398	3.49016	20.4468
W0JHV2	12	5	70.8069	8.12444e-07	7.9432e-07	22.5748	1	PRP	ACE	59528.8	Ribonuclease Y OS=Desulfurella acetivorans A63 OX=694431 GN=rny PE=3 SV=1	27.7305	35.1404	34.7417	170.156	18.7099	33.4217	1189.88	1554.83	1288.04	1193.27	938.097	1057.58
W0JIB9	6	2	30.6422	1.51013e-07	2.06298e-07	21.576	1	PRP	ACE	33443.8	Nucleotide-binding protein DESACE_03435 OS=Desulfurella acetivorans A63 OX=694431 GN=DESACE_03435 PE=3 SV=1	120.216	96.4442	113.841	71.2372	139.625	121.377	3408.8	3501.96	2602.04	1841.54	2083.09	861.848
W0JL05	3	1	21.1945	1.05335e-06	9.63715e-07	21.266	1	PRP	ACE	6388.42	ABC transporter domain-containing protein OS=Desulfurella acetivorans A63 OX=694431 GN=DESACE_00700 PE=4 SV=1	1302.18	398.595	363.246	2686.17	630.271	519.709	19452.5	24263	21528.4	19865.7	20085.5	20277.9
W0JJM2	18	6	116.199	1.78364e-05	1.09798e-05	17.4866	0.999999	PRP	ACE	28927.5	2-dehydro-3-deoxyphosphooctonate aldolase OS=Desulfurella acetivorans A63 OX=694431 GN=DESACE_08230 PE=3 SV=1	176.804	142.346	194.747	56.7043	50.2597	71.2382	900.599	811.606	1183.05	1842.42	3466.73	3898.06
W0JHD2	12	2	71.5893	4.25035e-08	7.99744e-08	16.3936	1	PRP	ACE	25694.2	Amino acid ABC transporter ATPase OS=Desulfurella acetivorans A63 OX=694431 GN=DESACE_01005 PE=4 SV=1	70.4971	69.0442	95.3094	77.9942	192.934	115.188	2159.1	2262.31	1691.04	1509.13	1442.63	1115.69
W0JIC9	5	2	28.3255	9.88097e-07	9.20064e-07	14.2943	1	PRP	ACE	10888.8	Uncharacterized protein OS=Desulfurella acetivorans A63 OX=694431 GN=DESACE_04510 PE=4 SV=1	20.8937	15.984	14.5159	19.0571	53.7021	61.8368	381.241	514.135	387.577	364.585	567.441	443.609
W0JHK8	8	3	56.4303	3.0981e-05	1.71642e-05	13.0266	0.999995	PRP	ACE	41048.2	3-dehydroquinate synthase OS=Desulfurella acetivorans A63 OX=694431 GN=aroB PE=3 SV=1	143.004	135.518	164.138	99.9888	99.5677	148.888	774.813	947.98	558.134	1173.22	3270.72	3580.5
W0JKC5	8	2	44.0126	0.000357935	0.000137818	12.6632	0.997155	PRP	ACE	59044.7	NFACT-R_1 domain-containing protein OS=Desulfurella acetivorans A63 OX=694431 GN=DESACE_01455 PE=4 SV=1	19.1242	4.9837	87.9929	19.8421	9.86925	9.01051	283.414	463.62	492.79	490.243	85.7435	94.0878
W0JMA7	7	3	27.4548	0.00790564	0.0020267	12.4529	0.845716	PRP	ACE	44511.2	Uncharacterized protein OS=Desulfurella acetivorans A63 OX=694431 GN=DESACE_07765 PE=4 SV=1	20.7902	49.1336	53.8202	3.72484	16.6323	33.1959	732.204	436.282	403.258	285.991	13.0629	337.072
W0JE73	91	51	638.876	3.53445e-09	1.5227e-08	10.4717	1	PRP	ACE	44673.1	Succinate--CoA ligase [ADP-forming] subunit beta OS=Desulfurella acetivorans A63 OX=694431 GN=sucC PE=3 SV=1	16978	11088.6	11733.2	23355.2	15833.9	13274.6	137057	145180	174772	152655	158980	197512
W0JKX0	2	1	9.6675	0.492289	0.0716691	8.76011	0.0991071	PRP	ACE	4271.84	Uncharacterized protein OS=Desulfurella acetivorans A63 OX=694431 GN=DESACE_00205 PE=4 SV=1	167.727	123.567	344.315	259.728	97.8628	176.643	1470.26	1152.49	3948.02	3604.67	2.79868	69.7081
W0JIU3	23	9	140.836	1.20723e-08	3.88357e-08	8.49782	1	PRP	ACE	37357	Delta-aminolevulinic acid dehydratase OS=Desulfurella acetivorans A63 OX=694431 GN=DESACE_03550 PE=3 SV=1	3015.15	2082.02	1739.03	3798.84	2597.21	2214.39	18534.8	21428.5	18865.1	22356	22170.5	27907.8
W0JF60;W0JI53	55	42	418.124	3.66457e-09	1.5227e-08	8.19314	1	PRP	ACE	31638.7	Succinate--CoA ligase [ADP-forming] subunit alpha OS=Desulfurella acetivorans A63 OX=694431 GN=sucD PE=3 SV=1	16874.6	11925.3	11664	19722.8	12714.6	13537	101487	107459	103622	125624	109594	160414
W0JGG0	3	1	17.6441	0.0104304	0.00253083	7.9112	0.808508	PRP	ACE	9203.96	Uncharacterized protein OS=Desulfurella acetivorans A63 OX=694431 GN=DESACE_00330 PE=4 SV=1	16.3266	147.749	290.331	6.75813	27.9775	20.1751	665.209	853.175	957.053	59.5709	1358.26	136.045
W0JGQ6	3	1	15.8456	1.19806e-07	1.8381e-07	7.42137	1	PRP	ACE	13123.3	SHSP domain-containing protein OS=Desulfurella acetivorans A63 OX=694431 GN=DESACE_02380 PE=3 SV=1	80.5853	78.8412	54.6473	46.9272	46.3878	62.3755	474.409	675.863	314.983	413.065	346.845	518.992
W0JG14	10	3	60.3969	1.12506e-05	7.52996e-06	6.97709	1	PRP	ACE	27926.4	GntR family transcriptional regulator OS=Desulfurella acetivorans A63 OX=694431 GN=DESACE_08475 PE=4 SV=1	122.906	184.186	180.721	84.3355	233.518	121.934	774.848	607.999	763.08	881.548	1503.01	1941.46
W0JK65	11	3	71.2971	5.47243e-07	5.8057e-07	6.72646	1	PRP	ACE	18881.1	Phosphopantetheine adenylyltransferase OS=Desulfurella acetivorans A63 OX=694431 GN=coaD PE=3 SV=1	1585.55	1967.15	1927.91	2851.38	1974.28	2090.68	17097.9	20190.3	13595.7	14772.9	7438	10292.7
W0JGV2	11	3	73.4664	0.000834448	0.000283044	6.70014	0.988048	PRP	ACE	20863.3	Chalcone_isomerase domain-containing protein OS=Desulfurella acetivorans A63 OX=694431 GN=DESACE_02720 PE=4 SV=1	2452.74	2004.91	2566.64	2464.87	1973.86	2575.83	25664.9	21518.1	20153.3	17455.9	6337.58	2932.58
W0JHR8	3	1	18.2236	8.15282e-08	1.33285e-07	6.48764	1	PRP	ACE	12905.5	Uncharacterized protein OS=Desulfurella acetivorans A63 OX=694431 GN=DESACE_07970 PE=4 SV=1	238.467	183.96	149.77	149.162	178.611	187.217	1250.44	1331.45	1020.68	905.962	1737.33	807.419
W0JHZ7	19	6	100.928	5.26232e-10	4.37319e-09	6.44432	1	PRP	ACE	68610	Uncharacterized protein OS=Desulfurella acetivorans A63 OX=694431 GN=DESACE_09235 PE=4 SV=1	6944.28	5921.05	6112.57	5736.21	6972.33	6352.45	34366.3	41080.6	32695.3	38727.1	45206.8	53058.6
W0JKM5	4	1	28.7821	3.45575e-06	2.63072e-06	6.09562	1	PRP	ACE	25755.4	MTS domain-containing protein OS=Desulfurella acetivorans A63 OX=694431 GN=DESACE_03185 PE=3 SV=1	404.64	422.191	384.082	722.048	250.341	618.507	2992.08	3349.19	2276.06	1590.27	3580.9	3290.26
W0JHL5	7	3	52.9361	7.79152e-11	1.55401e-09	5.87216	1	PRP	ACE	35116.3	D-arabinose 5-phosphate isomerase OS=Desulfurella acetivorans A63 OX=694431 GN=DESACE_01600 PE=3 SV=1	2391.76	2057.89	2032.65	1993.26	2202.48	2442.4	13009.1	14999.4	12957.3	14055.9	10695.5	11328.1
W0JDW6	3	1	22.0428	0.0882634	0.0159169	5.82301	0.400556	PRP	ACE	25446.1	Uncharacterized protein OS=Desulfurella acetivorans A63 OX=694431 GN=DESACE_02515 PE=4 SV=1	0	174.126	357.382	26.0936	228.095	166.408	68.1197	588.634	290.07	261.246	2291.42	2044.63
W0JJ37	23	7	159.147	7.99499e-05	3.87038e-05	5.77285	0.999906	PRP	ACE	39245.1	Fe/B12 periplasmic-binding domain-containing protein OS=Desulfurella acetivorans A63 OX=694431 GN=DESACE_05785 PE=4 SV=1	541.475	1030.99	1099.98	621.5	862.837	933.039	6873.38	3348.98	2442.13	2389.92	9564	4764.36
W0JEC3	23	14	153.205	1.71063e-06	1.41593e-06	5.75126	1	PRP	ACE	31497.4	3-hydroxybutyryl-CoA dehydrogenase OS=Desulfurella acetivorans A63 OX=694431 GN=DESACE_02750 PE=4 SV=1	14835.5	8049.71	6877.03	21497.5	11528.7	8357.35	61431.6	70737.2	56895.1	79404.4	65078	75631
W0JI41	2	2	12.6243	0.133333	0.0225748	5.36612	0.315401	PRP	ACE	32544.8	Patatin OS=Desulfurella acetivorans A63 OX=694431 GN=DESACE_02635 PE=4 SV=1	95.3793	83.4199	124.396	61.0829	45.277	223.283	1405.08	1222.21	282.886	38.7755	393.432	53.5047
W0JJZ9	35	24	252.153	8.88036e-07	8.59797e-07	5.324	1	PRP	ACE	35367.8	Nitronate monooxygenase OS=Desulfurella acetivorans A63 OX=694431 GN=DESACE_08455 PE=4 SV=1	10549.9	7601.46	7831.31	19120.9	8620.14	8757.5	50493.5	51960.2	46227.3	73062.5	46010	64896.8
W0JHE7	8	3	48.2044	8.78787e-08	1.39106e-07	5.28763	1	PRP	ACE	63523.6	GGDEF domain-containing protein OS=Desulfurella acetivorans A63 OX=694431 GN=DESACE_08225 PE=4 SV=1	2130.65	1668.02	1352.45	2007.37	2090.91	1977.38	10169.1	11764.3	7206.6	7097.02	11330.1	11795.9
W0JFS3	24	14	219.038	4.21702e-07	4.86355e-07	5.22757	1	PRP	ACE	24722.6	UPF0173 metal-dependent hydrolase DESACE_08870 OS=Desulfurella acetivorans A63 OX=694431 GN=DESACE_08870 PE=3 SV=1	17538.7	11055.1	11262.9	19809.9	10932	9493.49	71558.2	72441.5	57068.4	52047.2	77741	87831.3
W0JIA1	132	76	888.362	1.47077e-07	2.03711e-07	5.2214	1	PRP	ACE	86716.2	3-hydroxyacyl-CoA dehydrogenase OS=Desulfurella acetivorans A63 OX=694431 GN=DESACE_04305 PE=4 SV=1	34979.1	31725.3	30239.6	50502.9	30918.8	35580.1	219238	223695	149486	204976	198976	120727
W0JKR8	164	106	1211.11	2.89202e-09	1.51171e-08	5.06712	1	PRP	ACE	131625	Pyruvate-flavodoxin oxidoreductase OS=Desulfurella acetivorans A63 OX=694431 GN=DESACE_09305 PE=3 SV=1	34306.5	34742	41262.6	53163.3	40422.3	49127.2	226214	237404	188929	206251	189123	234181
W0JL95	27	1	191.223	0.00385417	0.00108882	5.03999	0.91949	PRP	ACE	58486.1	Uncharacterized protein OS=Desulfurella acetivorans A63 OX=694431 GN=DESACE_04700 PE=4 SV=1	867.433	645.404	643.057	609.991	726.824	618.619	766.498	958.026	5192.39	4788.22	4202.92	4812.98
W0JHN8	12	2	74.2833	0.0149387	0.00347262	4.91572	0.753174	PRP	ACE	23840.5	Uncharacterized protein OS=Desulfurella acetivorans A63 OX=694431 GN=DESACE_07225 PE=4 SV=1	861.125	1119.05	1317.04	417.373	711.33	762.644	6050.28	7924.24	3877.32	921.667	5970.13	761.899
W0JKJ2	8	2	45.3213	3.4525e-08	7.1729e-08	4.89297	1	PRP	ACE	16271.6	Uncharacterized protein OS=Desulfurella acetivorans A63 OX=694431 GN=DESACE_00800 PE=4 SV=1	3861.85	2621.45	2526.76	4466.91	3199.92	3143.35	18505	17929.6	14791.5	14799.3	13090.1	17864.4
W0JLE7	3	1	14.9905	0.00040487	0.000151219	4.88738	0.996425	PRP	ACE	7300.53	Uncharacterized protein OS=Desulfurella acetivorans A63 OX=694431 GN=DESACE_07710 PE=4 SV=1	696.432	958.19	307.578	246.801	309.996	585.723	3379.36	851.279	2204.12	2487.89	2388.85	3862.44
W0JIK6	145	79	934.089	1.238e-07	1.84268e-07	4.86612	1	PRP	ACE	65439.1	Acyl-CoA dehydrogenase OS=Desulfurella acetivorans A63 OX=694431 GN=DESACE_04295 PE=3 SV=1	80853.9	54346.4	49762.5	96170.1	58814.1	56780.9	271416	287969	315271	316290	318702	420877
W0JH46	6	1	31.1243	0.0117016	0.00281189	4.8611	0.791646	PRP	ACE	37398.3	Lactamase_B domain-containing protein OS=Desulfurella acetivorans A63 OX=694431 GN=DESACE_04285 PE=4 SV=1	353.571	392.696	565.813	6.74928	4.76607	49.6835	988.268	1302.4	1624.76	1053.89	1109.32	597.006
W0JEY8	31	19	233.312	2.42672e-08	5.90253e-08	4.84819	1	PRP	ACE	61379.4	CTP synthase OS=Desulfurella acetivorans A63 OX=694431 GN=pyrG PE=3 SV=1	4107.45	2897.87	2753.45	4703.51	2789.84	2905.99	16915.8	18139.6	16180.8	16508.4	13509.2	16476.6
W0JEB6	62	33	420.038	1.34785e-06	1.14884e-06	4.8078	1	PRP	ACE	41705.2	Acetyl-CoA acetyltransferase OS=Desulfurella acetivorans A63 OX=694431 GN=DESACE_04300 PE=3 SV=1	53162	28446.6	27289.6	65409.3	32496.5	30993.1	171673	187582	231223	193043	155223	204536
W0JJZ0	41	13	280.881	8.50819e-08	1.36851e-07	4.74419	1	PRP	ACE	33020.9	Electron transfer flavoprotein subunit alpha OS=Desulfurella acetivorans A63 OX=694431 GN=DESACE_06755 PE=4 SV=1	3325.08	2713.02	2633.33	4270.56	3124.6	3186.58	16985.7	17402.2	17332.8	17016.8	11602.8	11000.3
W0JEP0	11	3	63.3219	0.0227761	0.00504176	4.69105	0.678921	PRP	ACE	24984	Flavin-dependent thymidylate synthase OS=Desulfurella acetivorans A63 OX=694431 GN=thyX PE=3 SV=1	321.297	391.532	227.289	328.876	388.709	194.336	2383.55	2236.18	1713.75	1756.17	430.236	168.124
W0JHM3	23	11	196.009	2.69938e-10	2.99105e-09	4.67399	1	PRP	ACE	34609.8	Uncharacterized protein OS=Desulfurella acetivorans A63 OX=694431 GN=DESACE_09170 PE=4 SV=1	5428.58	4796.94	5434.77	6748.42	5336.37	5293.74	28803.8	29426.8	23327.5	24175.3	23334.8	25355
W0JJT3	20	6	123.574	4.30451e-09	1.71706e-08	4.55442	1	PRP	ACE	22944	Twin-arginine translocation pathway signal protein OS=Desulfurella acetivorans A63 OX=694431 GN=DESACE_06430 PE=4 SV=1	2816.28	2424.73	3041.65	2943.39	2286.52	3038.68	10594.5	10893	13956.5	13358.3	11098.7	15480.3
W0JLH6	11	6	71.3188	1.45132e-05	9.45961e-06	4.32717	1	PRP	ACE	20683.3	ATP synthase subunit delta OS=Desulfurella acetivorans A63 OX=694431 GN=atpH PE=3 SV=1	1235.61	1295.35	1267.92	879.309	1589.16	1449.77	3976.51	4322.96	3809.27	4197.31	7047.79	10039.4
W0JL08	3	1	16.2235	0.0230113	0.0050616	4.30687	0.677002	PRP	ACE	15557.1	LUD_dom domain-containing protein OS=Desulfurella acetivorans A63 OX=694431 GN=DESACE_05595 PE=4 SV=1	251.381	175.978	394.237	208.386	129.343	330.326	1248.93	1294.59	557.247	1137.02	2064.66	113.296
W0JDY4;W0JFJ6	50	23	294.639	4.02696e-06	3.01945e-06	4.30642	1	PRP	ACE	28749.4	Electron transfer flavoprotein subunit beta OS=Desulfurella acetivorans A63 OX=694431 GN=DESACE_02730 PE=4 SV=1	23682.6	16267.9	16444.9	35303.2	17099.5	15532.7	80145.6	106450	104048	112092	65530.4	67154.5
W0JEJ1	22	9	128.533	0.0252912	0.00544742	4.23519	0.659131	PRP	ACE	66295.3	Glutamine--fructose-6-phosphate aminotransferase [isomerizing] OS=Desulfurella acetivorans A63 OX=694431 GN=glmS PE=3 SV=1	12.0304	898.449	1304.95	1002.34	800.383	1234.54	3655.26	4805.95	2339.48	4548.96	2581.87	4314.61
W0JH74	12	3	77.6911	0.318436	0.0490061	4.23179	0.158478	PRP	ACE	39749.7	Glycerate kinase OS=Desulfurella acetivorans A63 OX=694431 GN=DESACE_00570 PE=3 SV=1	169.854	50.1945	93.0029	200.042	147.38	329.105	2309.37	718.157	514.745	244.406	388.951	12.049
W0JM60	21	9	143.762	5.48449e-08	9.94433e-08	4.09244	1	PRP	ACE	34929.2	Uncharacterized protein OS=Desulfurella acetivorans A63 OX=694431 GN=DESACE_07050 PE=4 SV=1	36538.3	24585.8	25940.1	42592.4	29858.2	26771.9	140444	130253	119076	117169	109450	145976
W0JID7	4	1	26.5133	0.0260491	0.00558652	4.05523	0.653466	PRP	ACE	16916.4	Ribosome maturation factor RimP OS=Desulfurella acetivorans A63 OX=694431 GN=rimP PE=3 SV=1	15.3184	42.2928	106.628	0	17.6364	67.4239	64.2796	189.595	128.19	151.015	244.632	233.256
W0JKM1	2	1	10.6085	0.0278799	0.00591555	3.93054	0.640301	PRP	ACE	15742.7	Uncharacterized protein OS=Desulfurella acetivorans A63 OX=694431 GN=DESACE_01340 PE=4 SV=1	115.762	180.551	202.814	5.57208	67.1727	30.0391	77.6105	228.02	465.536	354.249	414.096	826.319
W0JGP8	1	1	6.1711	9.43361e-05	4.45859e-05	3.88446	0.999855	PRP	ACE	11017.7	AMP-binding domain-containing protein OS=Desulfurella acetivorans A63 OX=694431 GN=DESACE_04330 PE=4 SV=1	644.53	676.653	804.852	177.535	397.65	357.972	1980.28	2186.35	2088.62	1584.92	2202.84	1840.29
W0JEB0	10	1	55.6086	9.21719e-05	4.37705e-05	3.80692	0.999863	PRP	ACE	67170.8	ATP-dependent zinc metalloprotease FtsH OS=Desulfurella acetivorans A63 OX=694431 GN=hflB PE=3 SV=1	110.678	200.82	100.591	390.523	298.715	257.424	887.418	981.636	692.455	859.673	985.701	765.765
W0JEH0	57	32	396.884	4.05089e-05	2.19551e-05	3.70459	0.999987	PRP	ACE	40667.4	Branched-chain amino acid ABC transporter substrate-binding protein OS=Desulfurella acetivorans A63 OX=694431 GN=DESACE_04800 PE=4 SV=1	35242.8	24453.8	20416.2	48629.7	29714.9	24216	93088.5	90905.3	73319.3	95419	139346	184651
W0JM31	5	2	30.4368	0.000894194	0.000300246	3.70316	0.986738	PRP	ACE	7098.09	Uncharacterized protein OS=Desulfurella acetivorans A63 OX=694431 GN=DESACE_06495 PE=4 SV=1	155.791	67.3304	51.455	285.783	92.0516	85.6495	483.224	782.109	476.297	409.126	358.696	223.708
W0JFV3	20	9	104.845	0.000100357	4.7208e-05	3.64003	0.999829	PRP	ACE	56726.3	L-threonine dehydratase OS=Desulfurella acetivorans A63 OX=694431 GN=ilvA PE=3 SV=1	1419.18	905.069	532.757	1665.16	1017.69	635.377	3312.58	4103.25	3573.38	4977.75	2175.08	4336.01
W0JGR9	4	3	22.0509	0.0314957	0.0065572	3.62512	0.616225	PRP	ACE	27719.2	Uncharacterized protein OS=Desulfurella acetivorans A63 OX=694431 GN=DESACE_04640 PE=3 SV=1	76.2271	174.031	146.468	24.4018	57.8602	100.872	470.033	484.35	440.954	350.578	316.9	39.242
W0JDY7	72	22	468.513	2.66811e-07	3.24483e-07	3.59551	1	PRP	ACE	42668.7	Acyl-CoA dehydrogenase OS=Desulfurella acetivorans A63 OX=694431 GN=DESACE_02760 PE=3 SV=1	19603.8	16147.5	16477.6	24693.2	17566	16935	78129.2	79682	68541	69045.8	46517.8	58706.7
W0JK56	7	3	59.5403	6.32907e-08	1.06977e-07	3.56222	1	PRP	ACE	12388.4	Ribosome-associated protein IOJAP OS=Desulfurella acetivorans A63 OX=694431 GN=DESACE_07305 PE=4 SV=1	6594.89	6280.05	6397.79	8400.66	7046.69	6201.8	28815.8	30351.5	19720.1	23668.2	19302.2	23914.8
W0JHV3	24	16	195.123	2.65583e-06	2.06915e-06	3.52081	1	PRP	ACE	20620.6	Uncharacterized protein OS=Desulfurella acetivorans A63 OX=694431 GN=DESACE_02765 PE=4 SV=1	19701.4	14099.7	12219.8	26019.2	17544	15619.4	52212.4	73691.8	60581.5	63460.9	45511.8	74942.6
W0JDL8	39	19	290.424	2.86214e-08	6.3428e-08	3.47906	1	PRP	ACE	56615	RNA polymerase sigma factor RpoD OS=Desulfurella acetivorans A63 OX=694431 GN=rpoD PE=3 SV=1	4658.33	4563.64	4601.69	5526.98	5222.91	4927.13	18135.4	18627.6	18363.7	19995.8	12205.8	15306.5
W0JIP2	33	14	198.293	0.000407032	0.000151459	3.40731	0.99639	PRP	ACE	53567.5	UDP-N-acetylmuramoyl-L-alanyl-D-glutamate--2_6-diaminopimelate ligase OS=Desulfurella acetivorans A63 OX=694431 GN=murE PE=3 SV=1	1398.24	1724.04	1751.92	2799.05	1912.46	2445.71	6375.03	5683.7	5008.89	6863.85	13874.8	3188.48
W0JIV5	21	5	160.601	1.27882e-07	1.87543e-07	3.39061	1	PRP	ACE	34244.3	Phosphate ABC transporter substrate-binding protein OS=Desulfurella acetivorans A63 OX=694431 GN=DESACE_05095 PE=4 SV=1	895.34	897.669	705.08	877.771	874.45	716.301	3483.52	3224.53	2727.83	2723.73	1975.68	2704.54
W0JDC5	51	34	388.79	1.4041e-07	2.00033e-07	3.32816	1	PRP	ACE	69817.9	Argininosuccinate lyase OS=Desulfurella acetivorans A63 OX=694431 GN=argH PE=3 SV=1	11420.6	16638.5	14953.1	12057.9	11631.7	11316.9	42865	44750.2	33225	42403.2	54466.3	41949.3
W0JJP2	9	2	54.3521	0.000354197	0.00013744	3.14341	0.997211	PRP	ACE	27755.6	Probable transcriptional regulatory protein DESACE_06040 OS=Desulfurella acetivorans A63 OX=694431 GN=DESACE_06040 PE=3 SV=1	3264.29	2048.46	1463.51	6366.35	4715.23	1830.91	11918.3	11284.8	10929.2	8800.9	8667.03	10289.6
W0JG71	58	39	443.249	0.000124807	5.68326e-05	3.10279	0.999705	PRP	ACE	44076.5	Aminotransferase OS=Desulfurella acetivorans A63 OX=694431 GN=DESACE_09015 PE=3 SV=1	53220.8	26831	21934.8	69917.8	34535.7	28351.8	140756	144130	99031.7	94031.2	106653	143907
W0JI27	23	15	176.001	2.16302e-05	1.29165e-05	3.07183	0.999999	PRP	ACE	41497.2	Histidinol-phosphate aminotransferase OS=Desulfurella acetivorans A63 OX=694431 GN=hisC PE=3 SV=1	14930.2	7876.85	8902.89	17687.9	8471.85	9786.39	35640.2	38504.5	37919.9	39291.2	24179.3	32293.1
W0JFT4	11	1	59.3472	0.278288	0.043567	2.99354	0.179881	PRP	ACE	40423	Peptide chain release factor 1 OS=Desulfurella acetivorans A63 OX=694431 GN=prfA PE=3 SV=1	14422.3	41918.2	16129.3	16913.3	39780	11387.9	17521.7	17375.6	16827.1	18961.7	151025	199034
W0JIL8	10	5	57.0365	0.00149151	0.000469212	2.96724	0.97292	PRP	ACE	76813.7	Fe-S osidoreductase OS=Desulfurella acetivorans A63 OX=694431 GN=DESACE_02775 PE=4 SV=1	1185.85	952.758	822.293	1732.72	1362.35	999.749	2291.32	2268.92	2468.64	2165.68	4331.71	7409.73
W0JIK7	11	4	62.824	0.000777905	0.000267504	2.95769	0.989267	PRP	ACE	29387.6	Nucleoside triphosphate pyrophosphohydrolase OS=Desulfurella acetivorans A63 OX=694431 GN=mazG PE=4 SV=1	284.291	351.057	271.208	348.111	506.78	421.596	1348.96	1670.13	1095.89	1170.88	715.599	455.302
W0JIB0	67	36	430.786	1.21509e-06	1.06294e-06	2.92527	1	PRP	ACE	41242.4	Branched-chain amino acid ABC transporter substrate-binding protein OS=Desulfurella acetivorans A63 OX=694431 GN=DESACE_02250 PE=4 SV=1	138611	94310.9	92512.7	168799	114788	107886	329414	379894	326600	352242	298652	410344
W0JJN7	34	17	222.015	0.0287336	0.00604525	2.90912	0.634397	PRP	ACE	51619	ATP-dependent protease ATPase subunit HslU OS=Desulfurella acetivorans A63 OX=694431 GN=hslU PE=3 SV=1	4152.56	3267.57	3950.52	4683.79	3040.46	3961.94	8233.03	18966.2	18273.3	14581.6	4143.42	2877.63
W0JID8	4	1	20.4911	3.14251e-07	3.73077e-07	2.88374	1	PRP	ACE	18140.5	Uncharacterized protein OS=Desulfurella acetivorans A63 OX=694431 GN=DESACE_03630 PE=4 SV=1	9197.79	8116.04	7327.05	12214	9200.74	8398.53	29774.7	30505.8	22949.9	26703.1	22100.9	24997.3
W0JDE7	4	4	26.7847	0.000889303	0.000299613	2.86136	0.986846	PRP	ACE	10025.6	Acylphosphatase OS=Desulfurella acetivorans A63 OX=694431 GN=DESACE_01610 PE=3 SV=1	1756.51	2426.11	2316.7	641.494	1260.56	621.996	4556.52	4950.69	3943.13	4779.39	3557.77	4031.61
W0JFX8	26	11	161.446	3.04618e-09	1.51171e-08	2.85043	1	PRP	ACE	37383.9	General stress protein OS=Desulfurella acetivorans A63 OX=694431 GN=DESACE_08035 PE=4 SV=1	2792.88	2773.61	2629.04	2578.77	3088.35	2990.63	7046.65	8348.2	6973.09	7759.87	8920.47	8990.85
W0JG29	47	20	282.788	3.64054e-06	2.75039e-06	2.82426	1	PRP	ACE	90147.7	Glycos_transf_1 domain-containing protein OS=Desulfurella acetivorans A63 OX=694431 GN=DESACE_00265 PE=4 SV=1	3453.9	2540.55	1910.52	2728.49	2389.95	2056.72	8580.8	7602.49	6327.63	5106.95	7710.86	7261.44
W0JEC9	11	4	64.5799	0.00214924	0.000637894	2.78717	0.957392	PRP	ACE	37532.7	Para-aminobenzoate synthase OS=Desulfurella acetivorans A63 OX=694431 GN=DESACE_04395 PE=4 SV=1	1795.27	1312.09	1259.46	1386.51	967.738	789.858	3947.91	5370.78	1887.98	5479.61	1997.01	2250.92
W0JJF9	47	1	461.173	9.96413e-07	9.20064e-07	2.75194	1	PRP	ACE	42682.7	Acyl-CoA dehydrogenase OS=Desulfurella acetivorans A63 OX=694431 GN=DESACE_06765 PE=3 SV=1	2026.39	1707.94	1738.47	2480.4	1842.82	1794.82	6127.85	6243.85	5572.8	5485.9	3810.44	4656.45
W0JKQ2	34	21	248.463	3.54913e-08	7.22317e-08	2.74493	1	PRP	ACE	44904.7	ABC transporter substrate-binding protein OS=Desulfurella acetivorans A63 OX=694431 GN=DESACE_09175 PE=4 SV=1	14997.9	16679.3	16874	16249.7	16907.9	19561.3	46197.6	51527.6	50378.2	50012.8	35401.4	44462.1
W0JFL9	17	10	127.059	1.43329e-06	1.21131e-06	2.61034	1	PRP	ACE	29329.4	Beta-lactamase OS=Desulfurella acetivorans A63 OX=694431 GN=DESACE_06915 PE=4 SV=1	6374.64	4916.41	5965.04	8851.17	5458.07	6562.88	14551.1	16587.4	17027.9	17818.5	14097.4	19445.5
W0JHB2	3	1	18.8907	0.0612975	0.0115555	2.60184	0.4779	PRP	ACE	10174	Uncharacterized protein OS=Desulfurella acetivorans A63 OX=694431 GN=DESACE_07755 PE=4 SV=1	2258.97	2932.81	2110.71	2864.45	3638.92	2707.93	12803	11506.3	6318.51	3986.95	7056.73	1294.75
W0JM10	6	2	32.685	0.150296	0.0251902	2.59615	0.291611	PRP	ACE	25572.7	Uncharacterized protein OS=Desulfurella acetivorans A63 OX=694431 GN=DESACE_06165 PE=4 SV=1	786.921	705.055	1013.68	888.627	808.793	745.677	3772.2	3283.47	1685.65	2116.24	1778.54	211.625
W0JJG1	28	11	203.399	6.77861e-07	6.86224e-07	2.59248	1	PRP	ACE	39806.8	Twitching motility protein PilT OS=Desulfurella acetivorans A63 OX=694431 GN=DESACE_05435 PE=4 SV=1	2736.06	3473.82	3682.71	3986.01	3666.31	4359.3	9028.91	10096	7800.05	8206.16	10393.4	11261.7
W0JHT6	5	3	27.4577	0.0266206	0.00567249	2.5876	0.64928	PRP	ACE	28547.2	Enoyl-CoA hydratase OS=Desulfurella acetivorans A63 OX=694431 GN=DESACE_02570 PE=4 SV=1	373.658	586.61	567.138	587.676	648.334	582.374	2992.22	2329.61	903.926	1136.35	840.064	455.395
W0JIL1	16	6	99.5488	1.33481e-06	1.14753e-06	2.58382	1	PRP	ACE	18154.8	4-vinyl reductase 4VR OS=Desulfurella acetivorans A63 OX=694431 GN=DESACE_04320 PE=4 SV=1	2183.77	1523.01	1761.01	2015.48	1370.71	1396.2	4681.77	4019.3	5396.43	4462.87	4000.36	3923.86
W0JJC9	6	3	31.5432	0.0118477	0.00282656	2.56655	0.789779	PRP	ACE	63971	Type II secretion system protein E OS=Desulfurella acetivorans A63 OX=694431 GN=DESACE_07325 PE=4 SV=1	103.849	547.411	950.211	871.388	607.498	1265.63	1721.82	1415.5	1470.09	1828.65	2396.55	2321.62
W0JHC0	29	15	182.509	2.2076e-06	1.74724e-06	2.56355	1	PRP	ACE	38040.5	dTDP-glucose 4_6-dehydratase OS=Desulfurella acetivorans A63 OX=694431 GN=DESACE_01730 PE=3 SV=1	12895.5	9914.11	8971.91	13905.6	12695.3	10302.3	33551.4	29498.6	31106.8	33220.3	21706.9	26992.9
W0JJA7	45	28	325.939	0.000238387	9.78315e-05	2.5526	0.998729	PRP	ACE	56800.1	Bifunctional purine biosynthesis protein PurH OS=Desulfurella acetivorans A63 OX=694431 GN=purH PE=3 SV=1	16342.3	10359.8	10485.6	18593.3	8970.23	9976.39	34040.9	40208.9	36984.4	36770.4	22094.1	20651.1
W0JM92	4	2	20.5917	0.00926828	0.00228781	2.49004	0.824965	PRP	ACE	8175.34	Mutator family transposase OS=Desulfurella acetivorans A63 OX=694431 GN=DESACE_07610 PE=3 SV=1	1033.47	713.206	777.237	1928.71	700.621	844.814	6045.46	1588.4	1598.7	1817.23	1691.89	2193.69
W0JD41	12	3	76.4055	0.00907047	0.00225573	2.47104	0.827875	PRP	ACE	27234	4Fe-4S ferredoxin OS=Desulfurella acetivorans A63 OX=694431 GN=DESACE_00825 PE=4 SV=1	415.619	420.927	404.349	420.126	373.016	336.584	1159.82	727.263	1709.7	993.676	968.004	299.442
W0JDJ0	6	4	49.315	0.000108091	5.01364e-05	2.4395	0.999794	PRP	ACE	7736.32	50S ribosomal protein L29 OS=Desulfurella acetivorans A63 OX=694431 GN=rpmC PE=3 SV=1	7581.32	5104.77	5317.62	8782.21	6169.24	6273.05	16517.9	18740.1	18976.1	19775.7	11048.3	10639.1
W0JKW8	4	1	19.7227	0.207931	0.0334448	2.4146	0.2302	PRP	ACE	16884.3	BFN domain-containing protein OS=Desulfurella acetivorans A63 OX=694431 GN=DESACE_04915 PE=4 SV=1	0	1663.76	978.689	2162.87	1685.82	1212.68	2571.78	1691.13	1066.56	1435.87	6501	5335.32
W0JFT9	30	16	208.656	7.06089e-05	3.46869e-05	2.41155	0.999934	PRP	ACE	14315.5	Uncharacterized protein OS=Desulfurella acetivorans A63 OX=694431 GN=DESACE_07605 PE=4 SV=1	15409.1	12716.3	9893.51	13683.5	12659.7	9851.95	33616.2	35395.7	22249	18982.3	32609.7	36117.8
W0JHG6	7	3	31.0739	0.0549589	0.0105602	2.38745	0.501062	PRP	ACE	34165.8	Methionyl-tRNA formyltransferase OS=Desulfurella acetivorans A63 OX=694431 GN=fmt PE=3 SV=1	543.692	571.872	486.401	744.209	631.021	600.451	258.203	1551.2	1206.87	1413.16	2002.19	2109.81
W0JIT9	32	14	230.659	5.45408e-07	5.8057e-07	2.37509	1	PRP	ACE	40543.5	Prephenate dehydratase OS=Desulfurella acetivorans A63 OX=694431 GN=DESACE_05845 PE=4 SV=1	13211.9	9668.57	10358.2	15491.9	11922.7	12013.4	26715.1	31705.2	26589.8	32222.8	26812.1	28544.6
W0JH13	74	47	448.122	4.0603e-06	3.02173e-06	2.35028	1	PRP	ACE	46545.9	Branched-chain amino acid ABC transporter substrate-binding protein OS=Desulfurella acetivorans A63 OX=694431 GN=DESACE_01025 PE=4 SV=1	61852	48767.9	42386.7	76436.8	57625.5	46783.4	139338	147581	129470	132283	111288	124686
W0JDE4	28	10	182.867	2.47093e-05	1.42818e-05	2.32958	0.999998	PRP	ACE	64496.5	Hydrogenase 2 large subunit OS=Desulfurella acetivorans A63 OX=694431 GN=DESACE_00635 PE=3 SV=1	1360.16	1449.15	1502.47	2100.09	1783.42	1563.27	5465.61	4243.44	3606.12	3001.57	3347.35	3069.26
W0JEY5	11	6	69.4709	1.53431e-05	9.87152e-06	2.31582	1	PRP	ACE	18636	4Fe-4S ferredoxin OS=Desulfurella acetivorans A63 OX=694431 GN=DESACE_00670 PE=4 SV=1	4430.96	3220.14	3212.66	5166.33	3429.8	3839.94	10635.8	10671.9	8506.26	9221.26	6507.22	8415.83
W0JD88	8	1	40.634	0.000273329	0.00010991	2.30022	0.998318	PRP	ACE	28685.9	TatD family hydrolase OS=Desulfurella acetivorans A63 OX=694431 GN=DESACE_01210 PE=4 SV=1	1506.76	1433.6	2120.01	3388.44	2472.73	2698.25	4575.76	4016.89	4710.78	6872.24	5449.59	5703.28
W0JDZ2	30	7	182.503	1.64558e-05	1.03864e-05	2.28329	0.999999	PRP	ACE	42183.5	Alanine racemase OS=Desulfurella acetivorans A63 OX=694431 GN=DESACE_02045 PE=3 SV=1	4420.02	5087.58	5749.42	4741.11	6381.28	5611.56	14936.3	14790.9	8980.53	9648.37	11136.2	13552.4
W0JHZ8	16	5	97.9148	0.0464889	0.00921687	2.28028	0.536346	PRP	ACE	33762.1	D-alanine--D-alanine ligase OS=Desulfurella acetivorans A63 OX=694431 GN=ddl PE=3 SV=1	596.227	617.374	687.414	497.342	459.723	693.133	612.026	399.058	2337.43	1539.62	1219.8	1989.83
W0JJQ4	13	6	71.7429	0.000169741	7.26495e-05	2.27922	0.999393	PRP	ACE	82656.9	(Fe-S)-binding protein OS=Desulfurella acetivorans A63 OX=694431 GN=DESACE_07620 PE=4 SV=1	295.302	323.49	351.043	544.293	259.238	394.566	1073.07	607.957	1014.23	802.833	815.766	627.34
W0JIZ9	5	3	32.3271	0.00517332	0.00139434	2.27436	0.893148	PRP	ACE	32135.1	Stage 0 sporulation protein OS=Desulfurella acetivorans A63 OX=694431 GN=DESACE_04050 PE=4 SV=1	536.263	311.149	246.856	327.272	213.873	180.967	491.577	394.842	585.006	641.383	721.193	1297.11
W0JJ29	48	30	426.025	0.00264974	0.000768151	2.22573	0.945831	PRP	ACE	69799.9	AMP-dependent synthetase OS=Desulfurella acetivorans A63 OX=694431 GN=DESACE_04310 PE=4 SV=1	8451.08	8063.53	10874.3	5918.87	7596.9	9996.98	15514.5	21549	24279.3	28891.8	13461.5	9597.34
W0JG51	67	30	452.053	1.91492e-06	1.54004e-06	2.18433	1	PRP	ACE	95057.9	Leucine--tRNA ligase OS=Desulfurella acetivorans A63 OX=694431 GN=leuS PE=3 SV=1	9196.86	7484.9	7328.2	10344.5	8833.43	8189.05	18533.2	20171.7	17312	23618	16098.8	16490.2
W0JI59	6	4	32.7114	8.87482e-05	4.23463e-05	2.16807	0.999876	PRP	ACE	19562.8	CRISPR-associated exonuclease Cas4 OS=Desulfurella acetivorans A63 OX=694431 GN=DESACE_02850 PE=3 SV=1	2270.23	2058.96	1667.48	2387.11	2314.23	1905	3714.69	4027.36	3578.56	3730.56	5752.27	6520.71
W0JIR5	11	3	58.5852	0.000237816	9.78315e-05	2.16245	0.998736	PRP	ACE	49522.5	UDP-N-acetylmuramate--L-alanine ligase OS=Desulfurella acetivorans A63 OX=694431 GN=murC PE=3 SV=1	4316.43	2215.11	2571.68	5688.57	2887.07	2991.54	8384.83	7905.71	7273.63	7041	6557.39	7536.24
W0JHX3	20	9	163.56	2.48986e-07	3.06544e-07	2.15878	1	PRP	ACE	18052.9	Acetolactate synthase OS=Desulfurella acetivorans A63 OX=694431 GN=DESACE_01405 PE=4 SV=1	26095.9	26157.7	28266.4	28609.9	27595.5	29001.2	65296.5	68214.7	49918.9	48697.3	60501.3	65139
W0JFI3	61	32	452.295	0.0639542	0.0119435	2.12961	0.468881	PRP	ACE	78984.5	Polyribonucleotide nucleotidyltransferase OS=Desulfurella acetivorans A63 OX=694431 GN=pnp PE=3 SV=1	10427.2	16615.4	18116.3	23177.8	17717.6	18998.1	54173.8	48120.1	50387.2	43428.6	16838	10773.2
W0JD66	7	1	41.3897	0.070641	0.0130215	2.10761	0.447734	PRP	ACE	43078.1	Uncharacterized protein OS=Desulfurella acetivorans A63 OX=694431 GN=DESACE_01045 PE=4 SV=1	14822.5	11777.9	13200.1	17181.4	14313.8	18975.4	12459.2	14787.7	16764.5	52148.2	36927.9	57169.2
W0JKK5	6	2	30.8238	0.00881536	0.00222559	2.10089	0.831678	PRP	ACE	27129.2	Uncharacterized protein OS=Desulfurella acetivorans A63 OX=694431 GN=DESACE_02840 PE=4 SV=1	6832.82	4245.57	3546	8275.8	3926.03	3512.01	7116.3	8227.02	8002.72	7875.03	11643.5	20872.8
W0JLU9	33	9	253.929	9.43225e-07	8.87384e-07	2.09702	1	PRP	ACE	29742	Uncharacterized protein OS=Desulfurella acetivorans A63 OX=694431 GN=DESACE_05165 PE=3 SV=1	4573.04	3667.45	3374.85	4825.79	3390.91	3793.53	7824.1	8075.9	8467.3	9221.17	7291.76	8663.04
W0JI00	21	9	178.975	0.0033144	0.000944362	2.05969	0.93102	PRP	ACE	42246.1	Uncharacterized protein OS=Desulfurella acetivorans A63 OX=694431 GN=DESACE_09280 PE=4 SV=1	3292.05	10261.2	8709.36	14424.5	10695	9498.13	18514.1	20780.3	16880	18751.9	19849	22380.6
W0JDS6	27	16	101.87	0.000149471	6.53767e-05	2.04206	0.999547	PRP	ACE	13473.4	Neelaredoxin OS=Desulfurella acetivorans A63 OX=694431 GN=DESACE_01650 PE=4 SV=1	11219.2	11898.7	12286.6	9305.31	10763.9	11309.5	29775.7	31328.9	16344.5	17991.6	21180.5	19754.4
W0JHU7	38	22	306.507	0.00149935	0.000470196	2.00372	0.972734	PRP	ACE	62669.3	Methylmalonyl-CoA mutase OS=Desulfurella acetivorans A63 OX=694431 GN=DESACE_02185 PE=4 SV=1	3820.91	2955.31	3175.16	4114.88	3507.74	3361.12	6657.45	9985.12	7912.45	8461.99	4995.67	3935.35
W0JK92	14	9	101.347	3.07684e-05	1.71417e-05	1.9658	0.999995	PRP	ACE	18394.4	DtxR family transcriptional regulator OS=Desulfurella acetivorans A63 OX=694431 GN=DESACE_07600 PE=4 SV=1	6108.64	4288.72	3947.29	7089.91	5349.59	4811.73	9601.82	11730.1	9881.42	11293.3	9455.37	10149.2
W0JI48	21	10	165.226	1.68093e-07	2.20565e-07	1.96507	1	PRP	ACE	16286.9	MerR family transcriptional regulator OS=Desulfurella acetivorans A63 OX=694431 GN=DESACE_02725 PE=4 SV=1	3342.28	2991.21	2927.53	3837.61	3253.78	2981.15	6536.97	6219.21	6688.58	6924.47	5523	6099.5
W0JLY7	5	1	27.3476	0.0917457	0.016426	1.96367	0.392415	PRP	ACE	16105.6	PadR domain-containing protein OS=Desulfurella acetivorans A63 OX=694431 GN=DESACE_08390 PE=4 SV=1	273.366	206.008	255.201	2793.07	976.721	1186.56	1158.16	1280.75	1033.21	737.005	3115.2	3850.79
W0JHT8	85	56	599.383	6.27684e-06	4.40814e-06	1.94078	1	PRP	ACE	57768.5	Biotin carboxylase OS=Desulfurella acetivorans A63 OX=694431 GN=DESACE_02115 PE=4 SV=1	48761.8	42415.9	48642.1	58182.4	46003.8	49976.5	108703	112509	92894.8	95040.3	73013.4	88394
W0JFA9	22	13	114.166	1.6776e-05	1.05124e-05	1.93513	0.999999	PRP	ACE	32361.5	Pantothenate synthetase OS=Desulfurella acetivorans A63 OX=694431 GN=panC PE=3 SV=1	6064.97	4331.93	4548.03	5547.91	4857.18	4836.21	11685.6	11961.2	9187.81	8626.94	7993.74	8958.92
W0JM20	3	1	16.9885	0.000275311	0.000110262	1.91922	0.998293	PRP	ACE	20036.4	Uncharacterized protein OS=Desulfurella acetivorans A63 OX=694431 GN=DESACE_08820 PE=4 SV=1	7962.07	7596.08	8046.73	6783.28	9713.72	10380.2	19623.6	20552.9	15814.4	15839.1	14487.6	10568.7
W0JHM4	8	5	62.2659	0.00206244	0.000615798	1.91283	0.959426	PRP	ACE	21453.6	Uncharacterized protein OS=Desulfurella acetivorans A63 OX=694431 GN=DESACE_06970 PE=4 SV=1	7112.76	6090.72	7278.01	4494.15	3584.68	4303.17	13996	7726.74	13128.3	7603.45	9823.83	10583.9
W0JDM3	30	14	183.504	0.00203196	0.000609038	1.90705	0.960143	PRP	ACE	46280.5	NADH-quinone oxidoreductase subunit D OS=Desulfurella acetivorans A63 OX=694431 GN=nuoD PE=3 SV=1	5016.21	3537.49	3052	7254.96	3501.8	3173.21	6550.75	6341.36	8814	7011.28	8870.5	11110
W0JEA6	25	9	169.533	0.0428068	0.0086766	1.90177	0.55358	PRP	ACE	51388.4	Biotin carboxylase OS=Desulfurella acetivorans A63 OX=694431 GN=DESACE_02590 PE=4 SV=1	5007.87	4077.03	4521.08	1409.34	1329.25	1242.58	6131.85	8366.21	6442.45	4670.28	5431.81	2404.09
W0JEB9	4	2	24.0713	0.000115676	5.31601e-05	1.87335	0.999756	PRP	ACE	14676	4HBT domain-containing protein OS=Desulfurella acetivorans A63 OX=694431 GN=DESACE_02715 PE=4 SV=1	4053.81	4434.35	4167.83	3930.83	5871.26	5101.08	8590.55	8854.43	8765.64	7643.97	11455.5	6317.8
W0JHT4	35	12	250.887	6.00913e-05	3.01135e-05	1.86084	0.999958	PRP	ACE	47640.4	Serine--tRNA ligase OS=Desulfurella acetivorans A63 OX=694431 GN=serS PE=3 SV=1	8283.38	7442.44	8724.22	8077.49	7582.96	8895.62	18256.8	14091.7	20408.5	12579.2	13865.9	11990.2
W0JMD6	11	6	60.3418	0.00102576	0.000336492	1.86079	0.983784	PRP	ACE	21958.9	Uncharacterized protein OS=Desulfurella acetivorans A63 OX=694431 GN=DESACE_08190 PE=4 SV=1	2671.36	1975.73	1811.81	3332.26	2951.29	2686.78	4150.49	5184.41	5957.25	5830.19	4368.23	3220.04
W0JHK1	5	2	35.1205	0.072966	0.0134253	1.85532	0.440852	PRP	ACE	7888.06	Uncharacterized protein OS=Desulfurella acetivorans A63 OX=694431 GN=DESACE_06585 PE=4 SV=1	847.518	465.566	538.028	1.19441	2.50814	0	150.203	266.984	516.765	724.81	957.444	825.069
W0JDJ7	11	4	57.8092	4.72141e-05	2.49427e-05	1.8488	0.99998	PRP	ACE	18181.3	Methylated-DNA-protein-cysteine methyltransferase OS=Desulfurella acetivorans A63 OX=694431 GN=DESACE_01035 PE=4 SV=1	1054.34	1114.22	1310.4	980.52	1173.76	1325.61	2419.83	2509.14	1635.86	2481.33	2020.45	1798.89
W0JK47	15	7	82.4609	0.0118303	0.00282656	1.84626	0.79	PRP	ACE	48892.6	Membrane fusion protein (MFP) family protein OS=Desulfurella acetivorans A63 OX=694431 GN=DESACE_00270 PE=3 SV=1	4901.25	4659.49	5715.55	4866.48	5838.88	6139.65	12520.9	13716.9	10989.1	10911.3	4638.68	6527.42
W0JDL9	4	2	20.0239	0.0112389	0.00270724	1.83192	0.797655	PRP	ACE	14380.9	Succinate dehydrogenase OS=Desulfurella acetivorans A63 OX=694431 GN=DESACE_02030 PE=4 SV=1	128.615	106.961	121.233	351.265	200.657	165.774	221.291	314.275	241.476	383.694	473.474	334.192
W0JHS5	6	4	24.7707	0.0827134	0.014943	1.82172	0.414266	PRP	ACE	14026.6	Succinate dehydrogenase OS=Desulfurella acetivorans A63 OX=694431 GN=DESACE_02025 PE=4 SV=1	1700.2	385.508	440.909	368.222	966.698	2051.81	1128.97	1074.36	1486.95	4155.85	1564.33	1362.01
W0JF77	52	32	429.28	0.000474124	0.000175118	1.80884	0.995256	PRP	ACE	59457.7	Alpha-isopropylmalate/homocitrate synthase family transferase OS=Desulfurella acetivorans A63 OX=694431 GN=DESACE_05855 PE=3 SV=1	29846.9	31110	32735.9	34393.1	32548.9	29291.7	62901.3	69588	37731.2	44228.4	54740.9	74356.9
W0JJD3	24	13	214	8.56907e-05	4.1084e-05	1.78217	0.999887	PRP	ACE	43115.2	Acetylornithine aminotransferase OS=Desulfurella acetivorans A63 OX=694431 GN=argD PE=3 SV=1	8091.68	5670.52	6352.18	8392.45	5716.22	6719.26	15840.2	11515	12796.1	10788.2	10765.1	11261.4
W0JHM1	31	13	209.685	4.35698e-05	2.34864e-05	1.77692	0.999984	PRP	ACE	45454.3	Arginine biosynthesis bifunctional protein ArgJ OS=Desulfurella acetivorans A63 OX=694431 GN=argJ PE=3 SV=1	9875.53	8407.04	9263.84	12946.7	9819.87	10409.5	16457.1	18650.9	17060.3	21525.1	14323.8	19881.6
W0JH39	21	8	152.383	4.88363e-05	2.55106e-05	1.76535	0.999977	PRP	ACE	42656.1	Nicotinate phosphoribosyltransferase OS=Desulfurella acetivorans A63 OX=694431 GN=DESACE_01215 PE=3 SV=1	10999.9	11926.1	11220.4	16990.4	14526.7	14213.6	20896.6	24346.2	20559.7	22950.2	23982	28276
W0JIL4	39	21	269.756	0.118991	0.0206012	1.76348	0.33846	PRP	ACE	41786.2	Acetyl-CoA acetyltransferase OS=Desulfurella acetivorans A63 OX=694431 GN=DESACE_02745 PE=3 SV=1	29149.9	27260.8	10230	36395.4	33862.3	10925.9	25024.4	27331.6	27792.7	27478.7	63678.3	89379.7
W0JEP9	17	12	100.702	1.51935e-05	9.83871e-06	1.76165	1	PRP	ACE	24531.1	Probable septum site-determining protein MinC OS=Desulfurella acetivorans A63 OX=694431 GN=minC PE=3 SV=1	1604.51	1552.6	1765.79	2045.61	2017.04	2075.3	3461.39	3770.98	3161.77	3103.48	2619.8	3367.99
W0JGV7	5	3	26.2573	0.000137493	6.09398e-05	1.75204	0.999628	PRP	ACE	38853.2	Fe/B12 periplasmic-binding domain-containing protein OS=Desulfurella acetivorans A63 OX=694431 GN=DESACE_02820 PE=4 SV=1	13777.1	10347.5	9710.41	18523.3	12318.7	12124.3	22291.1	25116	20730.6	21600.9	22352.1	22468
W0JHJ3	5	3	30.1067	6.94969e-07	6.93055e-07	1.74403	1	PRP	ACE	15980.7	4-hydroxybenzoyl-CoA thioesterase OS=Desulfurella acetivorans A63 OX=694431 GN=DESACE_00150 PE=4 SV=1	750.402	957.136	979.408	995.749	873.724	863.649	1470.83	1573.24	1692.29	1487.11	1516.59	1712.74
W0JEE4	3	1	16.3671	0.321956	0.0494714	1.71805	0.15679	PRP	ACE	38733	Molybdopterin molybdenumtransferase OS=Desulfurella acetivorans A63 OX=694431 GN=DESACE_04500 PE=3 SV=1	217.199	289.256	415.629	68.909	185.382	366.286	201.993	687.426	158.214	1038.35	185.844	378.549
W0JJF0	17	11	118.182	0.0530979	0.0102758	1.68306	0.508353	PRP	ACE	28400.6	Enoyl-CoA hydratase OS=Desulfurella acetivorans A63 OX=694431 GN=DESACE_07500 PE=4 SV=1	2354.79	12519.6	11642	18284.6	12899.5	13968.3	23116.4	21813	16343.5	17833.8	19130.5	22385.8
W0JIX8	41	27	345.35	1.61627e-05	1.02663e-05	1.67421	1	PRP	ACE	43028.2	Aminotransferase OS=Desulfurella acetivorans A63 OX=694431 GN=DESACE_06110 PE=3 SV=1	25041.8	24102.6	24152.7	31681.8	27463.2	26586.9	47192	50815.7	35693.8	44295.6	41066.3	47184.1
W0JHJ0	46	21	343.265	0.00202687	0.000609038	1.67236	0.960262	PRP	ACE	47048.6	Transcription termination factor Rho OS=Desulfurella acetivorans A63 OX=694431 GN=rho PE=3 SV=1	7546.48	8044.3	9308.22	10541.1	8653.81	9199.19	9983.23	12029	14874.8	13501.3	18161.1	20576
W0JKI6	8	3	44.0161	0.115184	0.0199768	1.66671	0.345119	PRP	ACE	50234.2	Glycoside hydrolase family 1 OS=Desulfurella acetivorans A63 OX=694431 GN=DESACE_08525 PE=3 SV=1	675.659	1765.22	1929.93	1597.48	1401.91	1838.1	3107.96	2150.76	845.261	3913.76	2840.25	2489.56
W0JL75	14	5	106.609	0.000846101	0.000286024	1.62602	0.987794	PRP	ACE	18816.7	Lipoyl-binding domain-containing protein OS=Desulfurella acetivorans A63 OX=694431 GN=DESACE_02120 PE=4 SV=1	9322.41	7354.98	7309.71	12672.4	8147.17	7435.16	15415.8	14506.8	13400.8	13394.8	11142.6	17085.6
W0JCY5	17	2	113.427	0.00903251	0.00225191	1.60892	0.828437	PRP	ACE	37494	Phosphate-binding protein PstS OS=Desulfurella acetivorans A63 OX=694431 GN=DESACE_00345 PE=3 SV=1	5293.07	4577.76	4330.89	5363.15	5313.22	3889.49	10111.7	9427.21	7668.7	8252.78	4282.05	6542.43
W0JKU2	7	3	37.1872	0.000282388	0.000112306	1.60188	0.998204	PRP	ACE	29492.4	Polysaccharide deacetylase OS=Desulfurella acetivorans A63 OX=694431 GN=DESACE_09515 PE=4 SV=1	3535.31	2972.17	2939.08	3799.65	3659.81	3712.43	5390.81	6234.87	4361.65	4773.75	5241.08	7026.16
W0JH05	10	4	52.6924	2.22531e-05	1.32094e-05	1.5829	0.999998	PRP	ACE	34167.8	Transketolase OS=Desulfurella acetivorans A63 OX=694431 GN=DESACE_00060 PE=4 SV=1	1612.95	1593.5	1834.89	1827.62	1523.59	1705.61	2313.86	2712.75	2507.16	2404.89	2725.49	3320.27
W0JJ42	24	9	121.938	0.156036	0.0259776	1.57829	0.284278	PRP	ACE	25491.5	Pyridoxal phosphate homeostasis protein OS=Desulfurella acetivorans A63 OX=694431 GN=DESACE_04410 PE=3 SV=1	28513.5	21132.4	18838.7	18896.2	30593.9	24534	42748.3	47369	52507	48901.1	16695.2	16699.1
W0JEF3	50	25	325.999	4.91157e-05	2.55106e-05	1.57317	0.999977	PRP	ACE	47370.5	Transcription termination/antitermination protein NusA OS=Desulfurella acetivorans A63 OX=694431 GN=nusA PE=3 SV=1	11409	10358.8	11074.1	11064.8	9895.13	10673.5	13966.2	15172.2	15795.6	17742.7	17114.9	21639.2
W0JIK8	35	14	241.053	0.000784019	0.00026868	1.5699	0.989136	PRP	ACE	30158.6	2-oxoacid ferredoxin oxidoreductase subunit beta OS=Desulfurella acetivorans A63 OX=694431 GN=DESACE_05230 PE=4 SV=1	46654.8	35816.8	38327.5	61658.3	35947.6	36422.3	63202	73291.1	68073.5	73283.5	55444.5	66757.6
W0JI91	37	17	248.468	9.06402e-06	6.27712e-06	1.56312	1	PRP	ACE	53652.5	Glutamate--tRNA ligase OS=Desulfurella acetivorans A63 OX=694431 GN=gltX PE=3 SV=1	9280.76	8142.36	8384.88	9175.45	8097.65	7898.21	11646.4	12127.8	14707.5	14587.7	12017.6	14599.9
W0JL00	8	3	38.8407	0.0103789	0.00252447	1.55596	0.809215	PRP	ACE	30166.5	TPR_REGION domain-containing protein OS=Desulfurella acetivorans A63 OX=694431 GN=DESACE_05405 PE=4 SV=1	2748.18	2223.59	2802.8	3051.5	2287.32	2635.27	4787.73	5026.59	4089.16	4738.99	3594.23	2267.61
W0JIJ2	15	10	103.754	0.00747396	0.00194098	1.54884	0.852657	PRP	ACE	18729.5	SCP-2 sterol transfer family protein OS=Desulfurella acetivorans A63 OX=694431 GN=DESACE_05110 PE=4 SV=1	2831.49	3559.84	3645.28	2863.71	2984.53	3134.41	3875.97	4011.12	6884.8	5707.01	3350.54	5628.42
W0JHA5	20	7	128.217	0.0107244	0.00259584	1.5466	0.804508	PRP	ACE	41387.4	Peptidase OS=Desulfurella acetivorans A63 OX=694431 GN=DESACE_00760 PE=4 SV=1	2488.34	4573.43	4847.63	6385.74	5107.89	5847.26	8716.68	9144.08	6744.85	7184.09	6164.95	7283.7
W0JGR7	9	4	50.1311	0.0020337	0.000609038	1.53296	0.960102	PRP	ACE	32884.1	TPR_REGION domain-containing protein OS=Desulfurella acetivorans A63 OX=694431 GN=DESACE_02535 PE=4 SV=1	1058.05	1319.23	1160.06	872.79	1009.42	1165.48	1431.51	1625.82	1463.75	1359.57	1907.72	2306.25
W0JJ24	32	19	250.421	0.0169947	0.00390504	1.53288	0.731469	PRP	ACE	45709.6	Alcohol dehydrogenase OS=Desulfurella acetivorans A63 OX=694431 GN=DESACE_05675 PE=4 SV=1	7435.56	5513.64	4753.28	14207.9	9607.61	8100.52	13327.7	12651.7	10579.7	10949.5	13317.7	15232.7
W0JEE7	12	9	69.8601	0.00193183	0.00058735	1.52943	0.9625	PRP	ACE	27293.7	Glutamate racemase OS=Desulfurella acetivorans A63 OX=694431 GN=murI PE=3 SV=1	3190.61	2334.56	2258.79	3656.39	2466.68	2609.98	4433.55	4116.22	4694.6	4990.43	3130.2	3896.55
W0JFB8	33	12	255.916	0.00201822	0.000609038	1.51076	0.960465	PRP	ACE	45749.1	Pyridine nucleotide-disulfide oxidoreductase OS=Desulfurella acetivorans A63 OX=694431 GN=DESACE_00680 PE=4 SV=1	9176.95	8992.02	9380.5	13070.8	13660.5	13215.3	16944	15063.4	13494.8	18136.7	19804.5	18527.1
W0JIJ5	17	8	138.358	0.000827665	0.000281796	1.51015	0.988196	PRP	ACE	17642.3	Biotin carboxyl carrier protein of acetyl-CoA carboxylase OS=Desulfurella acetivorans A63 OX=694431 GN=DESACE_02585 PE=4 SV=1	13352	12486.8	12940.1	15087	15210.4	14510.2	24457	24553.1	17269	17722.6	17277	24949.6
W0JFE5	5	1	28.6959	0.000132026	5.93074e-05	1.50745	0.999662	PRP	ACE	38536.1	Radical_SAM domain-containing protein OS=Desulfurella acetivorans A63 OX=694431 GN=DESACE_07555 PE=4 SV=1	1594.31	1319.06	1182.42	1812.36	1639.67	1397.09	2180.26	2399.11	2480	2171.29	2125.33	2128.03
W0JJ73	10	6	61.5107	0.0182721	0.00416974	1.50238	0.71887	PRP	ACE	29252	3-methyl-2-oxobutanoate hydroxymethyltransferase OS=Desulfurella acetivorans A63 OX=694431 GN=panB PE=3 SV=1	886.329	1250.82	1435.83	891.759	1006.31	992.984	2125.16	1843.63	1996.12	1036.05	1379.88	1330.6
W0JL98	33	17	219.876	6.66581e-05	3.30719e-05	1.49634	0.999943	PRP	ACE	34216.5	Uncharacterized protein OS=Desulfurella acetivorans A63 OX=694431 GN=DESACE_04755 PE=4 SV=1	33420	32366.2	32538	40539.3	35772.1	35066.6	47197.7	52375.6	47974.4	48951.1	51266.5	66021.6
W0JDR1	9	1	43.1736	0.672101	0.0930903	1.49393	0.0681267	PRP	ACE	12851.1	ModE family transcriptional regulator OS=Desulfurella acetivorans A63 OX=694431 GN=DESACE_01565 PE=4 SV=1	512.592	612.836	726.782	159.645	722.894	654.853	189.81	450.135	329.324	682.6	1369.08	2042.88
W0JI70	22	15	142.748	0.000361862	0.000138262	1.4931	0.997096	PRP	ACE	27859.6	Succinate dehydrogenase iron-sulfur subunit OS=Desulfurella acetivorans A63 OX=694431 GN=sdhB PE=4 SV=1	9280.52	9806.11	9503.5	13760	10619.8	10503.2	15691.1	15675.2	16548.3	18730.8	12917.3	15208.8
W0JDA8	5	2	26.9112	0.556442	0.0795	1.48931	0.0855913	PRP	ACE	31245.5	Bifunctional protein FolD OS=Desulfurella acetivorans A63 OX=694431 GN=folD PE=3 SV=1	1449.95	1957.9	809.72	2168.42	2483.32	533.912	303.547	347.076	434.629	339.762	5320.84	7258.48
W0JIN6	50	24	338.034	0.778706	0.105368	1.48157	0.057906	PRP	ACE	99587.4	Alanine--tRNA ligase OS=Desulfurella acetivorans A63 OX=694431 GN=alaS PE=3 SV=1	24174.1	23707.4	10589.4	23286.3	25265.7	11485.6	12223.5	12195.6	11192.9	12096.8	54513.4	73356.8
W0JKW5	10	5	66.643	0.0667115	0.0123888	1.47419	0.459904	PRP	ACE	29733.2	Chorismate dehydratase OS=Desulfurella acetivorans A63 OX=694431 GN=mqnA PE=3 SV=1	825.559	736.187	377.787	983.408	872.877	504.358	1162.02	1300.22	663.827	1340.13	718.097	1155
W0JHR4	27	13	179.106	0.112606	0.0197357	1.47329	0.349771	PRP	ACE	36892.5	Glyceraldehyde-3-phosphate dehydrogenase OS=Desulfurella acetivorans A63 OX=694431 GN=gapA PE=3 SV=1	6989.4	7217.05	7087.6	8671.28	7411.42	7753.96	6252.66	9445.69	7418.34	9193.65	14188.2	19992.2
W0JI57	13	6	81.0318	0.0742844	0.0136427	1.46218	0.437049	PRP	ACE	12908.8	Ferredoxin OS=Desulfurella acetivorans A63 OX=694431 GN=porD PE=4 SV=1	1133.13	494.308	565.185	422.75	478.331	438.406	1204.55	1109.15	909.642	641.796	505.066	794.354
W0JLH8	7	1	49.5974	0.00276438	0.000799062	1.44574	0.94323	PRP	ACE	26382.5	Uncharacterized protein OS=Desulfurella acetivorans A63 OX=694431 GN=DESACE_06060 PE=4 SV=1	3175.48	2936.1	3200.85	4692.02	3409.77	3524.99	4712.15	4751.3	4771.59	4854.82	4331.36	6851.4
W0JEP2	16	7	141.136	0.0121367	0.00288173	1.44485	0.786123	PRP	ACE	27813.3	Amino acid ABC transporter substrate-binding protein OS=Desulfurella acetivorans A63 OX=694431 GN=glnH PE=4 SV=1	11788.2	8665.65	6866.77	14128	9256.65	7658.18	12288.2	14076.9	14902.3	17806	11383.6	13869.3
W0JD77	31	13	205.321	0.00604334	0.00160284	1.44293	0.877089	PRP	ACE	29174.6	4-hydroxy-tetrahydrodipicolinate reductase OS=Desulfurella acetivorans A63 OX=694431 GN=dapB PE=3 SV=1	11708.9	8791.45	9598.68	12124.2	10430.3	9565.08	12520	16627.5	15972.1	17522.4	10164.1	16971.2
W0JJR5	10	4	65.1062	0.00013304	5.9495e-05	1.43387	0.999656	PRP	ACE	8427.59	Exodeoxyribonuclease 7 small subunit OS=Desulfurella acetivorans A63 OX=694431 GN=xseB PE=3 SV=1	3400.74	3177.36	3142.71	3957.35	3325.23	3563.08	5035.36	4862.42	4155.25	4530.3	4982.74	5923.64
W0JF33	32	16	278.798	0.00381202	0.00107998	1.43267	0.920374	PRP	ACE	36933.2	Protein RecA OS=Desulfurella acetivorans A63 OX=694431 GN=recA PE=3 SV=1	20139.5	26679.3	27926.4	38963.9	31299.1	33107	38089.4	38867.6	40370.7	44137.1	43975.2	49740.4
W0JF28	31	12	206.663	0.00405945	0.00113397	1.42946	0.915222	PRP	ACE	37812.5	Methylthioribose-1-phosphate isomerase OS=Desulfurella acetivorans A63 OX=694431 GN=mtnA PE=3 SV=1	7292.71	5625.66	6041.9	8773.75	6015.08	6567.18	9678.36	9219.86	11065.9	11799	7452.27	8415.27
W0JEC8	17	12	98.7217	0.0696441	0.0128854	1.42336	0.450756	PRP	ACE	22148.5	Glutamine amidotransferase OS=Desulfurella acetivorans A63 OX=694431 GN=DESACE_02780 PE=4 SV=1	26278.6	15315.1	12354.8	34084.1	18071.7	12834.5	28702.3	30493.6	19673.9	21144.5	30216	39062
W0JKZ7	23	11	145.377	0.0461904	0.00917593	1.42182	0.537696	PRP	ACE	39857	FAD_binding_3 domain-containing protein OS=Desulfurella acetivorans A63 OX=694431 GN=DESACE_03110 PE=4 SV=1	6484.82	6249.68	7597.51	6848.7	6793.13	7940.78	12187.5	11717.4	11927.1	11225.6	6226.22	6311.18
W0JG15	7	2	34.4376	0.00109492	0.000355669	1.41668	0.982202	PRP	ACE	24492.6	ABC transporter domain-containing protein OS=Desulfurella acetivorans A63 OX=694431 GN=DESACE_00065 PE=4 SV=1	150.605	207.05	223.17	206.843	193.999	178.109	233.695	296.244	297.602	282.066	303.68	229.746
W0JG02	8	5	57.2998	0.290241	0.0453671	1.40586	0.173065	PRP	ACE	10755.8	Ferredoxin-like protein OS=Desulfurella acetivorans A63 OX=694431 GN=DESACE_08350 PE=4 SV=1	2762.76	1934.22	2237.31	4050.11	1853.16	2548.38	2751.35	2593.49	2107.41	2638.03	3260.44	8279.68
W0JIW4	21	8	164.074	0.00387446	0.00109147	1.38406	0.919065	PRP	ACE	21168.3	dCTP deaminase OS=Desulfurella acetivorans A63 OX=694431 GN=dcd PE=3 SV=1	10071.7	7660.4	9235.48	10742.3	9237.75	10243.9	9534.96	13870.9	13378.7	14180.6	12453.1	15738.4
W0JFJ1	12	4	79.721	0.250922	0.0398456	1.38402	0.197156	PRP	ACE	44255.5	Uncharacterized protein OS=Desulfurella acetivorans A63 OX=694431 GN=DESACE_06735 PE=4 SV=1	257.453	359.146	613.794	258.582	274.485	576.362	587.037	599.006	745.106	438.15	197.559	671.506
W0JEQ7	31	14	201.498	0.000514736	0.000186661	1.38379	0.994528	PRP	ACE	45886.8	Acyl-CoA dehydrogenase OS=Desulfurella acetivorans A63 OX=694431 GN=DESACE_04290 PE=3 SV=1	9435.64	7992.32	10002.1	11733.8	8129.54	9562.23	12637.2	12604.2	13511.9	14443.9	11680	13799.2
W0JHS8	56	24	331.489	0.00217975	0.000645029	1.38256	0.956679	PRP	ACE	91793.5	Protein translocase subunit SecA OS=Desulfurella acetivorans A63 OX=694431 GN=secA PE=3 SV=1	20962.9	18413.4	19986.4	28206.3	21655	22925.4	26806.2	27931.1	30491.6	34620.4	26833.2	36022.2
W0JKA7	16	10	144.101	0.0237367	0.00519109	1.37275	0.671174	PRP	ACE	21750.3	Nitroreductase OS=Desulfurella acetivorans A63 OX=694431 GN=DESACE_07735 PE=4 SV=1	6229.05	4741.64	4304.09	8969.24	5131.67	5109.43	7780.52	8875.01	7112.48	9000.17	5900.58	8670.84
W0JJJ4	4	1	28.49	0.940621	0.121822	1.36722	0.0505512	PRP	ACE	18217.1	Glycerol-3-phosphate cytidylyltransferase OS=Desulfurella acetivorans A63 OX=694431 GN=DESACE_05695 PE=4 SV=1	2289.94	2894.01	2669.6	1400.31	2315.77	2053.88	469.173	1912.98	1420.94	3748.22	4541.31	6533.63
W0JEE9	6	4	52.5797	0.119431	0.0206416	1.362	0.337705	PRP	ACE	15559.9	PadR family transcriptional regulator OS=Desulfurella acetivorans A63 OX=694431 GN=DESACE_04555 PE=4 SV=1	2140.04	1726.26	1593.58	4020.89	2365.49	1646.07	1948.88	2354.26	3160.45	3226.2	2857.32	4829.4
W0JKA6	25	14	180.033	0.00095854	0.000318633	1.35808	0.985303	PRP	ACE	34799.3	ATP-dependent 6-phosphofructokinase OS=Desulfurella acetivorans A63 OX=694431 GN=pfkA PE=3 SV=1	18716.5	17171.9	18863.1	25327.6	19874.6	22076.4	25507.3	27224.3	28513.9	29033.8	24343.6	31103.5
W0JJ28	39	23	277.342	0.0235696	0.00516587	1.35777	0.672504	PRP	ACE	25200.8	Peroxiredoxin OS=Desulfurella acetivorans A63 OX=694431 GN=DESACE_05705 PE=3 SV=1	55962.9	54293.3	59094.1	67643	60422.5	65663.1	109431	108154	68349.2	63515.9	67025.6	76502.2
W0JLM3	4	2	21.2107	0.232306	0.0370073	1.35713	0.210459	PRP	ACE	50721.8	Exodeoxyribonuclease 7 large subunit OS=Desulfurella acetivorans A63 OX=694431 GN=xseA PE=3 SV=1	347.903	259.591	51.6765	214.083	270.283	63.6557	323.26	324.062	169.42	145.113	292.89	383.569
W0JDG4	5	3	43.527	0.060365	0.0114229	1.34224	0.481157	PRP	ACE	7062.44	Uncharacterized protein OS=Desulfurella acetivorans A63 OX=694431 GN=DESACE_00755 PE=4 SV=1	806.289	1258.98	1824.23	1418.89	822.635	1516.9	1625.74	1307.23	2190.15	1677.96	1570.19	1894.11
W0JH34	11	3	53.1167	0.00898593	0.00225059	1.32727	0.829129	PRP	ACE	20774.1	Indolepyruvate oxidoreductase OS=Desulfurella acetivorans A63 OX=694431 GN=DESACE_01175 PE=4 SV=1	517.397	512.218	474.634	730.874	503.936	562.021	842.088	823.79	664.403	711.486	564.74	774.921
W0JJM7	6	4	28.7502	0.00738865	0.00192384	1.32674	0.854051	PRP	ACE	30563.4	Acetyl-coenzyme A carboxylase carboxyl transferase subunit beta OS=Desulfurella acetivorans A63 OX=694431 GN=accD PE=3 SV=1	3084.64	3834.55	3343.28	3916.72	4477.35	4059.57	5750.8	4523.41	5925.98	5343.37	4008.47	4586.45
W0JH77	4	2	24.9238	0.984742	0.127041	1.32645	0.0500363	PRP	ACE	13279.2	Uncharacterized protein OS=Desulfurella acetivorans A63 OX=694431 GN=DESACE_07200 PE=4 SV=1	2370.78	2208.87	575.153	2409.67	2418.18	666.68	803.69	635.207	809.713	900.147	4798.53	6178.52
W0JME7	20	9	120.344	0.0448425	0.00896172	1.32635	0.543893	PRP	ACE	12635.7	Uncharacterized protein OS=Desulfurella acetivorans A63 OX=694431 GN=DESACE_08295 PE=4 SV=1	59687.7	36336.9	34204.7	67499.9	42155.6	37025.5	51774.7	55948.6	59845.2	63802.6	54769	81139.2
W0JJE4	4	1	22.96	0.788122	0.106498	1.32545	0.0572262	PRP	ACE	16728.2	PAS sensor protein OS=Desulfurella acetivorans A63 OX=694431 GN=DESACE_06650 PE=4 SV=1	3193.96	2674.83	2635.68	5931.56	2537.83	3565.55	2415.73	1659.05	1864.28	4384.65	5658.52	11241.7
W0JKL5	19	8	204.887	0.0150188	0.00348313	1.31705	0.752292	PRP	ACE	28856.2	Thiamine thiazole synthase OS=Desulfurella acetivorans A63 OX=694431 GN=thi4 PE=3 SV=1	23482.8	24364.4	22041.7	37597.3	30517.1	27981.1	41690.6	40505.5	33513.6	34503.9	29531.9	38863.3
W0JHA9	24	18	212.407	0.0661617	0.0123096	1.31295	0.461664	PRP	ACE	18944.4	Rubrerythrin OS=Desulfurella acetivorans A63 OX=694431 GN=DESACE_01640 PE=4 SV=1	49589	37514.1	30210.6	68530.6	42784.8	36173.4	55335.5	62087.9	44687.6	52595.5	53343.7	79623.2
W0JHW8	13	4	73.2403	0.102205	0.0180715	1.31248	0.369835	PRP	ACE	30695.6	OmpA-like domain-containing protein OS=Desulfurella acetivorans A63 OX=694431 GN=DESACE_08755 PE=4 SV=1	1188.7	1636.93	1667.85	1214.12	1549.4	1571.86	2708.18	2489.68	1988.33	1669.26	1299.52	1432.71
W0JKJ7	23	15	153.946	0.0444217	0.00889545	1.3118	0.545862	PRP	ACE	37348.9	Nucleotide sugar epimerase OS=Desulfurella acetivorans A63 OX=694431 GN=DESACE_08645 PE=4 SV=1	8621.62	12036.9	11289.9	19455.5	14448.9	13728.5	17383.7	19172.9	12866.1	18339.9	17009.1	19622.8
W0JHC6	11	4	65.5831	0.631347	0.0885524	1.31052	0.0734179	PRP	ACE	15420.4	50S ribosomal protein L11 OS=Desulfurella acetivorans A63 OX=694431 GN=rplK PE=3 SV=1	7625.23	6432.04	6363.34	9573.79	8509.44	6377.33	4923.91	4267.49	9361.06	8017.28	9607.49	22640.4
W0JJD6	73	49	468.555	0.0230431	0.0050616	1.30891	0.676743	PRP	ACE	42370.7	2-oxoglutarate ferredoxin oxidoreductase subunit alpha OS=Desulfurella acetivorans A63 OX=694431 GN=DESACE_05235 PE=4 SV=1	97105	71173.3	75744.8	124563	80575.5	85426.5	135390	139654	111527	115580	94748	102826
W0JDQ6	24	17	177.502	0.00401139	0.00112369	1.30599	0.916215	PRP	ACE	32046.9	2-ketoisovalerate ferredoxin oxidoreductase subunit beta OS=Desulfurella acetivorans A63 OX=694431 GN=DESACE_01535 PE=4 SV=1	19795.7	21573.2	22769.4	27577	23796.4	25291.9	31100.3	32261.9	26657.3	26908.6	29213	37747.6
W0JGY5	126	74	995.102	0.193443	0.0314698	1.30425	0.243424	PRP	ACE	129211	Pyruvate carboxylase OS=Desulfurella acetivorans A63 OX=694431 GN=DESACE_00795 PE=4 SV=1	24876.1	43930.6	65098.3	56243.8	50711.1	67931	69558.8	100786	65170	76508.9	43261.8	47455.9
W0JJ04	5	3	31.376	0.182012	0.0298537	1.28297	0.254785	PRP	ACE	42953.7	MFS transporter OS=Desulfurella acetivorans A63 OX=694431 GN=DESACE_04085 PE=4 SV=1	42909.4	42137	45797.4	39381.2	36979.2	46326.7	35256.4	32597.3	60357.4	64560	57202.4	75299.7
W0JD30	17	10	114.64	0.00477433	0.0012938	1.28288	0.90085	PRP	ACE	32731.9	Glycine--tRNA ligase alpha subunit OS=Desulfurella acetivorans A63 OX=694431 GN=glyQ PE=3 SV=1	4101.86	3366.36	3421.96	4542.73	3437.62	3576.01	4655.69	4780.45	4793.05	4675.86	4047.07	5844.03
W0JEZ8	18	6	99.5258	0.0974679	0.0173261	1.27994	0.379733	PRP	ACE	52661.2	Mannose-1-phosphate guanylyltransferase OS=Desulfurella acetivorans A63 OX=694431 GN=DESACE_05125 PE=3 SV=1	2410.68	2355.74	3235.75	3335.79	3126.27	4232.94	3812.42	4839.78	4361.25	4585.58	2467.86	3864.29
W0JD18	9	4	68.3685	0.00316855	0.000907996	1.27486	0.934213	PRP	ACE	14617.5	Single-stranded DNA-binding protein OS=Desulfurella acetivorans A63 OX=694431 GN=DESACE_00605 PE=3 SV=1	1519.36	1478.34	1475.95	1896.58	1366.78	1437.42	1922.54	2307.83	1940.66	2028.65	1712.54	1783.88
W0JJF4	6	2	37.1742	0.164432	0.0272391	1.26822	0.274121	PRP	ACE	15798	Uncharacterized protein OS=Desulfurella acetivorans A63 OX=694431 GN=DESACE_06740 PE=4 SV=1	2817.26	2583.56	2693.15	1598.97	2451.37	2149.08	3158.52	2301.48	2789.46	2075.12	4727.93	3074.66
W0JHW7	11	5	57.2832	0.0400527	0.00816817	1.2613	0.567367	PRP	ACE	15883.9	Ribose 5-phosphate isomerase OS=Desulfurella acetivorans A63 OX=694431 GN=DESACE_02925 PE=4 SV=1	772.337	826.439	811.577	964.395	875.184	734.048	935.22	936.142	927.275	898.038	1054.7	1534.94
W0JGA4	41	16	313.298	0.0137578	0.00321309	1.25912	0.766541	PRP	ACE	49043.3	Uncharacterized protein OS=Desulfurella acetivorans A63 OX=694431 GN=DESACE_02165 PE=4 SV=1	7794.65	6302.3	6962.53	10175.9	7034.65	7130.19	10674.1	10674.2	8383.34	8860.52	8810.42	9762.04
W0JE06	76	49	575.402	0.0928461	0.0165933	1.2508	0.389911	PRP	ACE	56914.3	Methylmalonyl-CoA carboxyltransferase OS=Desulfurella acetivorans A63 OX=694431 GN=DESACE_02110 PE=4 SV=1	60067.2	53558.3	55017.7	66639.9	59419.9	62882.6	52693.7	53509.7	79243	96540.3	81921.5	83358.3
W0JI89	21	8	136.735	0.0095526	0.00234638	1.24915	0.82084	PRP	ACE	69077.4	1-deoxy-D-xylulose-5-phosphate synthase OS=Desulfurella acetivorans A63 OX=694431 GN=dxs PE=3 SV=1	2581.96	2584.83	2490.9	2175.19	2062.98	2135.28	2541.81	2916.69	2766.93	2536.69	3536.46	3228.35
W0JJ92	20	12	141.719	0.0228011	0.00504176	1.24062	0.678717	PRP	ACE	18232.8	3-isopropylmalate dehydratase small subunit OS=Desulfurella acetivorans A63 OX=694431 GN=leuD PE=3 SV=1	11115.1	9383.12	10121.3	15078.7	11586.8	11466.4	11679.4	14263.8	13785.8	14469.8	14090.6	17004.8
W0JEX0	29	15	242.347	0.121342	0.0208634	1.23509	0.334467	PRP	ACE	36210.4	Fructose-1_6-bisphosphatase class 1 OS=Desulfurella acetivorans A63 OX=694431 GN=fbp PE=3 SV=1	7564.46	15222.8	16096.2	15045	16685.1	17986.7	21250.1	19776.7	16043.3	14810.5	17858.4	19690.2
W0JHP5	57	28	440.967	0.203191	0.0327354	1.23428	0.234392	PRP	ACE	76387.6	Elongation factor G OS=Desulfurella acetivorans A63 OX=694431 GN=fusA PE=3 SV=1	11593	20649.5	20145	16942.8	21454.8	20372.6	26018.7	26270.3	13857.7	17960.9	26337.5	26754.1
W0JJH7	17	7	120.75	0.0517532	0.0100606	1.22945	0.513773	PRP	ACE	13853.3	Chemotaxis protein CheY OS=Desulfurella acetivorans A63 OX=694431 GN=DESACE_06885 PE=4 SV=1	4794.19	3510.15	3313.54	6364.53	4061.31	3557.8	5526.95	5836.77	5102.35	5070.3	5122.68	4816.85
W0JD51	7	3	44.4938	0.305613	0.0472881	1.22443	0.16487	PRP	ACE	26697.6	Triosephosphate isomerase OS=Desulfurella acetivorans A63 OX=694431 GN=tpiA PE=3 SV=1	2915.99	2491.71	4199.97	2211.72	1945.01	2722.96	3530.96	2293.15	2189.97	2958.57	4118.29	5096.66
W0JH00	7	3	47.467	0.114539	0.0199343	1.21226	0.346272	PRP	ACE	11326.2	Uncharacterized protein OS=Desulfurella acetivorans A63 OX=694431 GN=DESACE_06030 PE=4 SV=1	5739.74	6523.49	4913.8	7782.38	6760.44	5562.21	6968.67	7504.96	6956.49	5521.39	7847.45	10396.7
W0JEL6	22	9	151.316	0.0291965	0.00611683	1.19796	0.631255	PRP	ACE	31810.6	3-hydroxyisobutyrate dehydrogenase OS=Desulfurella acetivorans A63 OX=694431 GN=DESACE_03730 PE=4 SV=1	7388.42	7016.25	7031.33	7882.21	7553.83	7137.13	9668.63	11241.1	8018.55	8459.06	7195.39	8138.43
W0JE62	13	6	92.4476	0.122157	0.0209674	1.19762	0.333103	PRP	ACE	28350.6	Hydroxyethylthiazole kinase OS=Desulfurella acetivorans A63 OX=694431 GN=thiM PE=3 SV=1	7183.92	5132.3	5047.23	8979.36	6917.61	6894.43	6718.33	10188.6	6754.22	8785.91	7347.02	8296.3
W0JIL5	8	5	54.1611	0.0378373	0.00774807	1.19699	0.57908	PRP	ACE	12380.5	Nitrogen regulatory protein P-II 1 OS=Desulfurella acetivorans A63 OX=694431 GN=DESACE_05265 PE=3 SV=1	17169.8	14896.6	16078.7	24332.8	19065.3	17649.4	19909.6	20711.4	23607.9	22989.5	19475.1	24009.1
W0JIN2	49	20	330.38	0.0629579	0.0118103	1.1954	0.472219	PRP	ACE	46019.7	Serine hydroxymethyltransferase OS=Desulfurella acetivorans A63 OX=694431 GN=glyA PE=3 SV=1	17599.2	17178.1	16302.3	20662.1	18228.6	16727.8	19793.9	19895.2	19874.4	20925	17563.8	29494.3
W0JEK2	22	11	165.387	0.940609	0.121822	1.19177	0.0505514	PRP	ACE	25215	Phosphate-specific transport system accessory protein PhoU OS=Desulfurella acetivorans A63 OX=694431 GN=DESACE_05075 PE=3 SV=1	1452.81	1827.41	1483.87	1397.28	1374.26	1369.64	1081.83	1123.66	478.442	1510.61	3058.81	3359.69
W0JHN1	8	3	44.8609	0.293365	0.0457836	1.19091	0.17135	PRP	ACE	28216.8	Type III pantothenate kinase OS=Desulfurella acetivorans A63 OX=694431 GN=coaX PE=3 SV=1	669.327	3166.79	5347.09	2723.37	3372.41	6192.79	4262	4395.37	4105.31	5089.77	3328.32	4390.19
W0JJA3	35	16	259.058	0.0565928	0.0108324	1.18045	0.494854	PRP	ACE	39426.3	NAD-dependent dehydratase OS=Desulfurella acetivorans A63 OX=694431 GN=DESACE_07055 PE=4 SV=1	8640.68	7449.45	7452.41	10906.9	8349.16	8112.3	11318.8	11003.4	9314.78	9084.84	8316.03	11060.1
W0JDD4	14	2	98.0016	0.0290611	0.00610129	1.1784	0.632169	PRP	ACE	19548.3	Pyruvate ferredoxin oxidoreductase subunit gamma OS=Desulfurella acetivorans A63 OX=694431 GN=DESACE_01545 PE=4 SV=1	3831.86	3550.13	3712.08	3287.55	3102.64	3203.54	4665.41	4485.71	3883.79	4169.48	3245.56	3928.63
W0JE52	12	9	86.6257	0.519099	0.0748077	1.17287	0.0930624	PRP	ACE	14144.4	Pyridoxamine 5'-phosphate oxidase OS=Desulfurella acetivorans A63 OX=694431 GN=DESACE_03595 PE=4 SV=1	7752.5	6565.09	8461.45	6208.96	5936.22	7635.44	9514.7	11480	9686.02	8825.72	6469.07	3941.54
W0JKZ5	55	29	330.787	0.123042	0.0210469	1.16685	0.331634	PRP	ACE	95081.1	Uncharacterized protein OS=Desulfurella acetivorans A63 OX=694431 GN=DESACE_05345 PE=4 SV=1	9035.49	11088	11802.6	9867.04	10904.1	11973.7	13210.7	16211.9	12730.6	12460.4	11559.2	9288.51
W0JDD2	14	7	78.1378	0.341625	0.0519335	1.16595	0.147839	PRP	ACE	35799.8	Glycerol-3-phosphate dehydrogenase [NAD(P)+] OS=Desulfurella acetivorans A63 OX=694431 GN=gpsA PE=3 SV=1	9809.95	9512.54	7906.64	9104.4	10426.3	8220.29	13936.2	14335.9	10176.4	10322.4	8570.36	6763.03
W0JE24	26	10	170.667	0.151654	0.0253327	1.15431	0.289846	PRP	ACE	36885.4	UDP-glucose 4-epimerase OS=Desulfurella acetivorans A63 OX=694431 GN=DESACE_03190 PE=3 SV=1	8023.71	7219.79	4936.93	8891.3	8092.45	5406.31	8613.41	7785.05	7129.89	8495.5	7824.35	9291.2
W0JG28	34	18	266.351	0.0610135	0.0115238	1.15291	0.478887	PRP	ACE	48387.9	UDP-N-acetyl-D-galactosamine dehydrogenase OS=Desulfurella acetivorans A63 OX=694431 GN=DESACE_08650 PE=3 SV=1	11895.1	12164.4	10576.1	13911.3	14039.6	11443.4	15073	16202.9	13353.7	13778	11587	15355
W0JHT5	12	6	68.2563	0.10243	0.0180792	1.14882	0.369377	PRP	ACE	14118.3	Uncharacterized protein OS=Desulfurella acetivorans A63 OX=694431 GN=DESACE_08250 PE=4 SV=1	17275.5	16146.2	19464.6	20476.5	15618.3	18367.6	19533.8	18407.1	18988.5	20211.7	18846.1	27337.5
W0JIN5	34	11	196.874	0.365354	0.0550375	1.14872	0.138029	PRP	ACE	119683	Carbamoyl-phosphate synthase large chain OS=Desulfurella acetivorans A63 OX=694431 GN=carB PE=3 SV=1	13506.2	13604.5	12423.8	12631.3	13690.9	14160.1	13765.2	11809.2	18782.3	14802.1	22036.8	10721.5
W0JEQ3	14	5	93.7194	0.341571	0.0519335	1.14858	0.147862	PRP	ACE	33877.5	N-acetylneuraminic acid synthase OS=Desulfurella acetivorans A63 OX=694431 GN=DESACE_04220 PE=4 SV=1	2196.72	2860.71	2617.4	4937.29	4672.83	3818.9	5052.5	4770.93	3251.3	2836.91	3958.86	4368.92
W0JI64	18	13	138.119	0.199228	0.0322009	1.14812	0.237995	PRP	ACE	30532.2	Fumarate hydratase OS=Desulfurella acetivorans A63 OX=694431 GN=DESACE_02015 PE=4 SV=1	15593.9	12719	13318.4	13800.3	16250.1	15303.2	15051.2	18461.8	14263.9	23106.2	13535.6	15450
W0JIR3	9	3	42.0593	0.0247468	0.00535328	1.14733	0.663282	PRP	ACE	25475.8	2_3-bisphosphoglycerate-dependent phosphoglycerate mutase OS=Desulfurella acetivorans A63 OX=694431 GN=gpmA PE=3 SV=1	4641.66	4562.16	5089.6	4254.97	5020.07	4695.11	5347.49	5168.11	6084.48	5424.18	5894.46	4508.91
W0JI49	15	10	103	0.465263	0.0685349	1.14329	0.105853	PRP	ACE	19569.3	Appr-1-p processing protein OS=Desulfurella acetivorans A63 OX=694431 GN=DESACE_03825 PE=4 SV=1	14640.5	12491.2	10949.8	18036.1	14229.6	11597.9	9698.43	15182.4	12329.7	14644	18926.9	22905.3
W0JE31	4	2	26.9974	0.544708	0.0781593	1.14115	0.0878279	PRP	ACE	16527.2	(Fe-S)-binding protein OS=Desulfurella acetivorans A63 OX=694431 GN=DESACE_02230 PE=4 SV=1	4992.37	4422.96	4740.86	4507.18	4660.07	5174.34	8703.19	8644.07	7355.85	6161.47	1363.68	292.011
W0JFB9	50	27	333.205	0.384572	0.0575845	1.13976	0.130785	PRP	ACE	46807.5	Gamma-glutamyl phosphate reductase OS=Desulfurella acetivorans A63 OX=694431 GN=proA PE=3 SV=1	10268	9417.39	10770.9	12185.2	9386.4	9380.69	14427.7	15327.6	13013.3	7801.68	9847.68	9572.74
W0JGP6	3	2	13.9836	0.382645	0.0573821	1.13957	0.131485	PRP	ACE	28899.3	Uncharacterized protein OS=Desulfurella acetivorans A63 OX=694431 GN=DESACE_04255 PE=4 SV=1	347.836	419.554	386.064	421.659	468.94	500.849	248.789	193.368	195.395	204.678	207.17	1850.68
W0JK36	15	10	81.1088	0.0598735	0.0113515	1.13712	0.482894	PRP	ACE	11282.1	Transcriptional regulator OS=Desulfurella acetivorans A63 OX=694431 GN=DESACE_08785 PE=3 SV=1	79486.3	61618.1	70563.6	90335.2	71353.5	80923.9	84495.5	88716.1	85803.2	88844.4	74715.8	93995.6
W0JDL1	12	3	67.3879	0.553135	0.0792545	1.13237	0.0862118	PRP	ACE	71780	Penicillin-binding protein 1A OS=Desulfurella acetivorans A63 OX=694431 GN=DESACE_01160 PE=4 SV=1	162.525	435.43	271.742	83.355	97.0359	94.7001	357.703	176.423	352.163	169.693	143.615	96.7285
W0JFK8	38	13	222.159	0.387161	0.0578852	1.12908	0.129853	PRP	ACE	54309.7	Aspartyl/glutamyl-tRNA(Asn/Gln) amidotransferase subunit B OS=Desulfurella acetivorans A63 OX=694431 GN=gatB PE=3 SV=1	2150.34	1919.61	2055.61	4353.01	2148.59	3070.31	2922.28	4155.99	2897.86	2402.32	3198.26	2147.02
W0JH95	8	1	34.3936	0.795671	0.106938	1.12356	0.0567053	PRP	ACE	30102.6	Exodeoxyribonuclease III OS=Desulfurella acetivorans A63 OX=694431 GN=DESACE_00710 PE=4 SV=1	1182.93	1099.68	1058.17	1449.24	1280	1311.29	1203.18	2035.29	1548.92	1851.62	1034.9	619.403
W0JD80	33	13	227.147	0.190495	0.0311426	1.12295	0.246271	PRP	ACE	65231.9	Indolepyruvate oxidoreductase subunit IorA OS=Desulfurella acetivorans A63 OX=694431 GN=DESACE_01170 PE=4 SV=1	32242.1	29061.3	28912.2	43677.7	45505.6	41268.5	36876	41154.9	41821.8	43537.5	37449.7	46959.1
W0JFQ8	25	11	144.612	0.32358	0.0495847	1.12211	0.15602	PRP	ACE	55983.2	Glutamate synthase OS=Desulfurella acetivorans A63 OX=694431 GN=DESACE_08750 PE=3 SV=1	10227.1	6275.73	6745.52	11639.7	6720.86	7333.53	9577.53	11386.9	7121.26	10157.9	7724.96	8950.12
W0JGU0	25	13	184.816	0.0940224	0.0167734	1.1188	0.387269	PRP	ACE	17840.5	Uncharacterized protein OS=Desulfurella acetivorans A63 OX=694431 GN=DESACE_04965 PE=4 SV=1	28874.5	25665.5	25306.9	35242.8	28267.5	28521.3	32451.4	29978.7	35797.4	30665.4	28147.5	35257.2
W0JGG9	3	1	22.6372	0.124492	0.0212584	1.11863	0.329255	PRP	ACE	62922.3	Uncharacterized protein OS=Desulfurella acetivorans A63 OX=694431 GN=DESACE_03015 PE=4 SV=1	4635.21	4248.78	4056.52	5011.27	5119.4	4909.84	5795.72	6247.2	4682.23	5254.11	4544.6	4776.66
W0JHU4	33	14	250.945	0.632926	0.0886493	1.11645	0.0731967	PRP	ACE	53275.9	Glutamine synthetase OS=Desulfurella acetivorans A63 OX=694431 GN=DESACE_02660 PE=3 SV=1	44171.7	36413.3	35921.1	49010.1	38566.6	38194.6	42110.9	42548	29528.3	30984.2	56679.7	68639.2
W0JL31	4	1	23.0093	0.14281	0.0240976	1.11608	0.301695	PRP	ACE	14628.1	Uncharacterized protein OS=Desulfurella acetivorans A63 OX=694431 GN=DESACE_03725 PE=4 SV=1	9738.79	8961.42	7711.64	8431.69	10676.8	7916.56	10409.6	11187.6	8709.54	10143.9	8422.99	10766.1
W0JDV9	3	2	17.8449	0.305641	0.0472881	1.11259	0.164855	PRP	ACE	30797.8	Nicotinate-nucleotide pyrophosphorylase OS=Desulfurella acetivorans A63 OX=694431 GN=DESACE_02460 PE=3 SV=1	2586.03	3647.81	4029.25	3642.74	3773.43	4291.77	3075.14	4976.13	3982.43	4096.72	4586.82	3727.42
W0JGK6	9	4	49.3913	0.852272	0.112275	1.11218	0.0534556	PRP	ACE	59506.8	Uncharacterized protein OS=Desulfurella acetivorans A63 OX=694431 GN=DESACE_01180 PE=4 SV=1	3871.9	3094.93	2685.85	3917.94	3393.06	2389.47	1945.35	2340.64	3029.07	2846.94	2122.18	9240
W0JI98	13	7	89.9707	0.407154	0.0607833	1.10022	0.12298	PRP	ACE	16242.8	Amino acid-binding protein OS=Desulfurella acetivorans A63 OX=694431 GN=DESACE_02200 PE=4 SV=1	5444.75	4407.04	4594.09	6542.51	6923.8	7619.87	5317.33	6844.47	6855.51	8667.25	5500.11	5908.53
W0JJF1	33	16	217.931	0.473594	0.0695566	1.10013	0.103699	PRP	ACE	30108.7	30S ribosomal protein S2 OS=Desulfurella acetivorans A63 OX=694431 GN=rpsB PE=3 SV=1	2642.77	10840.4	13049	15316.8	11642	13314.9	9343.24	10083.7	13675.4	12869.6	11792.3	15730.9
W0JHM2	10	3	55.1958	0.775371	0.105059	1.0996	0.0581549	PRP	ACE	28281	Membrane protein OS=Desulfurella acetivorans A63 OX=694431 GN=DESACE_00505 PE=4 SV=1	938.906	843.758	846.311	1396.97	929.055	561.461	414.823	793.786	1277.64	1237.25	1202.22	1140.22
W0JJN1	32	12	207.425	0.655587	0.0913103	1.09907	0.0701685	PRP	ACE	34497	ADP-L-glycero-D-manno-heptose-6-epimerase OS=Desulfurella acetivorans A63 OX=694431 GN=DESACE_08340 PE=4 SV=1	3867.7	2818.47	2260.05	4662.22	3197.43	2707.6	3689.04	5048.42	2990.14	3480.28	1917.93	4320.76
W0JI44	18	7	128.403	0.804085	0.107489	1.09848	0.0561496	PRP	ACE	29568.5	Pyrroline-5-carboxylate reductase OS=Desulfurella acetivorans A63 OX=694431 GN=proC PE=3 SV=1	3402.62	3240.49	2707.22	3566.05	3622.28	3053.1	3909.53	3179.2	1965	2505.38	5426.47	4535.66
W0JHZ1	10	5	75.0782	0.585616	0.0828374	1.09775	0.0804376	PRP	ACE	15303.5	Uncharacterized protein OS=Desulfurella acetivorans A63 OX=694431 GN=DESACE_09135 PE=4 SV=1	2680.52	2492.86	2485.3	2818.63	2299.28	2491.55	2137.15	2362.55	3749.18	3540.08	1954.91	3016.72
W0JLW3	8	3	42.71	0.450682	0.0665839	1.09542	0.109792	PRP	ACE	73401.6	Uncharacterized protein OS=Desulfurella acetivorans A63 OX=694431 GN=DESACE_08050 PE=4 SV=1	3954.95	4145.34	4816.07	4291.9	4772.2	5534.67	4830.58	5045.55	4777.53	5109.14	3517.62	6860.17
W0JI55	11	6	69.4206	0.267359	0.0421204	1.09472	0.186484	PRP	ACE	13569.9	30S ribosomal protein S13 OS=Desulfurella acetivorans A63 OX=694431 GN=rpsM PE=3 SV=1	8898.8	8660.4	8817.68	9571.74	8171.52	8559.82	9415.15	9154.38	8477.78	8003.48	9986.61	12632.4
W0JLH5	44	19	281.08	0.794163	0.106938	1.09262	0.0568077	PRP	ACE	45949.4	Uncharacterized protein OS=Desulfurella acetivorans A63 OX=694431 GN=DESACE_08015 PE=3 SV=1	3435.65	3725.53	3897.65	4747.43	3925.35	3145.32	7143.61	2718.95	2992.82	3657.12	4834.6	3648.64
W0JJ57	22	16	132.033	0.304382	0.0472809	1.08968	0.165504	PRP	ACE	35766.8	Phosphoesterase OS=Desulfurella acetivorans A63 OX=694431 GN=DESACE_04565 PE=4 SV=1	11835.8	14982.2	15521.6	18715.3	15502.5	17074.7	17688.3	16088.1	19008.6	16886	13450.3	18907.8
W0JH06	9	5	61.8751	0.265627	0.0419567	1.08942	0.187565	PRP	ACE	21238.7	Nudix hydrolase domain-containing protein OS=Desulfurella acetivorans A63 OX=694431 GN=DESACE_03585 PE=4 SV=1	32542.9	30893	28381.5	34848.2	32756.6	30334.9	40789.6	40052	28552.2	30421.8	31804.9	35105.1
W0JHM7	59	28	391.607	0.325916	0.0497732	1.08236	0.154923	PRP	ACE	46103.2	Lactamase OS=Desulfurella acetivorans A63 OX=694431 GN=DESACE_01655 PE=3 SV=1	94028.2	85061.7	87566.3	82510	88155.8	84218.3	102873	120334	76047.7	88330.1	88826.7	88084.4
W0JEV7	20	12	121.345	0.305851	0.0472881	1.08152	0.164747	PRP	ACE	48332.4	Glutamate-1-semialdehyde 2_1-aminomutase OS=Desulfurella acetivorans A63 OX=694431 GN=hemL PE=3 SV=1	4750.65	3998.33	4296.67	5650.66	4549.84	4587.52	5620.06	5195.27	5218.27	4779.42	3900.5	5389.12
W0JJ55	15	6	96.1275	0.864135	0.113367	1.08098	0.0529159	PRP	ACE	25378.1	Phosphoribosylformylglycinamidine synthase subunit PurQ OS=Desulfurella acetivorans A63 OX=694431 GN=purQ PE=3 SV=1	4787.89	3646.81	2740.71	4966.53	3091.13	3326.72	2591.78	2732.29	2216.86	2271.37	8048.13	6526.27
W0JFI7	18	6	119.809	0.668165	0.0926739	1.08016	0.0686012	PRP	ACE	15771.3	Hemerythrin OS=Desulfurella acetivorans A63 OX=694431 GN=DESACE_06680 PE=4 SV=1	3513.11	3007.43	3063.31	4007.26	3424.09	3365.05	3208.1	3397.71	2585.83	3108.79	4229.07	5484.4
W0JIG9	2	1	10.8752	0.721842	0.0989888	1.07562	0.0627532	PRP	ACE	39162.5	Nicotinate-nucleotide--dimethylbenzimidazole phosphoribosyltransferase OS=Desulfurella acetivorans A63 OX=694431 GN=cobT PE=3 SV=1	581.908	461.797	255.145	327.106	553.685	301.608	205.215	313.011	357.943	641.827	112.819	1038.06
W0JDZ7	29	13	276.702	0.434435	0.0643742	1.07506	0.114451	PRP	ACE	32899.1	UTP--glucose-1-phosphate uridylyltransferase OS=Desulfurella acetivorans A63 OX=694431 GN=DESACE_02080 PE=3 SV=1	10142.9	7253.52	7625.54	14934.1	8531.26	8983.04	9797.79	11128.4	8721.16	9883.59	9729.81	12523.2
W0JHM8	5	3	40.3358	0.445048	0.0658491	1.07239	0.111374	PRP	ACE	12144.8	Uncharacterized protein OS=Desulfurella acetivorans A63 OX=694431 GN=DESACE_09255 PE=4 SV=1	2532.53	2224.71	2292.9	2626.46	2177.9	2362.02	2167.88	2579.83	2778.48	3263.6	2402.32	2053.49
W0JJZ3	10	3	60.9626	0.896137	0.116972	1.07065	0.0516949	PRP	ACE	37406.1	GTP 3'_8-cyclase OS=Desulfurella acetivorans A63 OX=694431 GN=moaA PE=3 SV=1	1865.56	1417.11	1590.26	2655.63	1321.85	1608.48	1003.78	1185.69	1093.41	2304.74	1648.67	3961.53
W0JEX2	35	23	243.155	0.488824	0.071373	1.06121	0.0999339	PRP	ACE	45897.8	3-isopropylmalate dehydratase large subunit OS=Desulfurella acetivorans A63 OX=694431 GN=leuC PE=3 SV=1	27108.7	26036.5	25627.2	37475	30694.8	29561	34562.4	35207.7	26048.5	28528.2	27087	35873.7
W0JJK4	8	4	58.948	0.472512	0.0695002	1.06093	0.103975	PRP	ACE	11000	30S ribosomal protein S15 OS=Desulfurella acetivorans A63 OX=694431 GN=rpsO PE=3 SV=1	7211.54	6518.49	6962.84	8318.94	7655.34	7903.45	7283.08	7891.25	7856.91	7943.9	6313.42	9997.89
W0JH60	7	3	49.4059	0.712826	0.09805	1.0547	0.0636447	PRP	ACE	62501.5	Type II secretion system protein E OS=Desulfurella acetivorans A63 OX=694431 GN=DESACE_00480 PE=4 SV=1	5628.12	7544.87	7498.3	5725.71	8704.29	8719.46	8269.34	7711.81	8713.71	10074.5	5916.6	5531.88
W0JIG1	29	10	219.962	0.54368	0.0781243	1.0534	0.0880284	PRP	ACE	39232.4	3-isopropylmalate dehydrogenase OS=Desulfurella acetivorans A63 OX=694431 GN=leuB PE=3 SV=1	28517.7	20125	18568.5	38895.9	24075.2	22668	23741.2	30999	26394	28756.1	22027.9	29094.3
W0JJ20	9	4	58.2721	0.811601	0.108204	1.05162	0.055675	PRP	ACE	21110.6	Hydrolase OS=Desulfurella acetivorans A63 OX=694431 GN=DESACE_04215 PE=4 SV=1	1550.03	1209.95	991.575	1181.67	1040.86	873.878	1304.59	1212.9	775.543	872.53	1445.5	1590.36
W0JDP3	60	37	459.599	0.491	0.0715859	1.04662	0.0994135	PRP	ACE	62783.4	Acetolactate synthase OS=Desulfurella acetivorans A63 OX=694431 GN=DESACE_01410 PE=3 SV=1	56731	56275.5	57715.3	58775.1	49244.4	51733.2	46419.5	68211.3	58051.8	58384.9	58542.6	56270.6
W0JFW4	25	10	146.419	0.687123	0.0949073	1.04468	0.0663843	PRP	ACE	36376.2	Glyoxylate reductase OS=Desulfurella acetivorans A63 OX=694431 GN=DESACE_09245 PE=3 SV=1	5741.09	5222.49	4960.79	9904.34	6070.36	5231.97	4293.33	6742.79	6101.46	6586.32	6959.63	8106.69
W0JGW3	12	4	85.4581	0.32485	0.0496865	1.03822	0.155422	PRP	ACE	13844.9	30S ribosomal protein S6 OS=Desulfurella acetivorans A63 OX=694431 GN=rpsF PE=3 SV=1	2042.3	2244.25	1932.03	2714.33	2720.9	2502.05	684.014	634.419	528.341	1462.2	4109.19	7278.68
W0JHQ6	34	17	186.238	0.564547	0.0804274	1.0346	0.0841028	PRP	ACE	89020.5	5-methyltetrahydropteroyltriglutamate--homocysteine methyltransferase OS=Desulfurella acetivorans A63 OX=694431 GN=DESACE_00810 PE=3 SV=1	9094.5	8739.04	8396.06	9570.63	9557.5	9063.59	9475.26	10528.7	8687.7	7997.87	8971.91	10643
W0JDM7	5	1	39.9629	0.855905	0.112605	1.03427	0.0532852	PRP	ACE	27303.2	Polyphenol oxidase OS=Desulfurella acetivorans A63 OX=694431 GN=DESACE_02090 PE=3 SV=1	1732.34	1564.29	1481.9	1419.99	1656.3	1544.23	2404.38	2290.26	1538.56	1279.52	1436.34	772.114
W0JJV6	28	12	169.872	0.719265	0.0987995	1.03389	0.0630043	PRP	ACE	41243.3	Class V aminotransferase OS=Desulfurella acetivorans A63 OX=694431 GN=DESACE_08010 PE=3 SV=1	12769.8	9575.5	9478.8	16126	10988.7	10288	12230.9	12140.4	10416.4	10517.8	10365.6	15901.9
W0JHD7	23	10	153.877	0.412212	0.0612877	1.03144	0.121327	PRP	ACE	43212.1	2-amino-3-ketobutyrate CoA ligase OS=Desulfurella acetivorans A63 OX=694431 GN=DESACE_01040 PE=3 SV=1	8285.55	1971.48	2138.83	2142.07	1966.64	2405.23	3288.38	3297.46	3345.75	3432.51	2764.52	3375.66
W0JGV1	12	6	64.6756	0.795263	0.106938	1.03141	0.0567329	PRP	ACE	39059	2-nitropropane dioxygenase OS=Desulfurella acetivorans A63 OX=694431 GN=DESACE_00530 PE=4 SV=1	2181.98	1905.1	1969.25	2082.06	1957.14	1925.46	1602.37	1922.36	2369.16	2241.85	1779.1	2483.77
W0JI02	18	9	132.386	0.674648	0.0933134	1.02872	0.0678238	PRP	ACE	14726.1	30S ribosomal protein S9 OS=Desulfurella acetivorans A63 OX=694431 GN=rpsI PE=3 SV=1	30673.5	22286.6	20819	33846.7	23943.4	21712.5	24711.7	26204	24592.5	24269.4	25425.8	32479.7
W0JLL8	7	3	52.6621	0.803397	0.107489	1.02478	0.056194	PRP	ACE	105249	Bifunctional glutamine synthetase adenylyltransferase/adenylyl-removing enzyme OS=Desulfurella acetivorans A63 OX=694431 GN=DESACE_08530 PE=3 SV=1	2205.46	1461.78	1569.17	2189.14	1622.28	1776.5	686.245	2183.34	1744.15	3032.42	2022.3	1424.09
W0JGQ2	14	8	84.1688	0.635757	0.0889209	1.02251	0.0728036	PRP	ACE	20596.7	Uncharacterized protein OS=Desulfurella acetivorans A63 OX=694431 GN=DESACE_02330 PE=4 SV=1	1875.17	1770.97	2014.34	1672.1	1880.6	1895.52	2030.58	1707.43	1742.78	2027.9	1806.1	2043.95
W0JEL7	25	14	175.388	0.712812	0.09805	1.02104	0.0636461	PRP	ACE	20712.9	2-oxoglutarate ferredoxin oxidoreductase subunit gamma OS=Desulfurella acetivorans A63 OX=694431 GN=DESACE_05225 PE=4 SV=1	84086.8	57319.9	57416.9	107558	59879.1	55758.8	61858.1	64233.7	77652.6	79792.8	64212	83148.3
W0JCZ0	60	35	426.285	0.827349	0.109281	1.01882	0.0547467	PRP	ACE	51738.1	Dihydropyrimidine dehydrogenase subunit A OS=Desulfurella acetivorans A63 OX=694431 GN=DESACE_00385 PE=4 SV=1	85659.6	74150.9	86729.3	109775	81007.5	92520	87038.2	91072.1	77122.9	84098.3	84469.5	116014
W0JI40	11	4	88.0511	0.767998	0.104294	1.01512	0.0587202	PRP	ACE	13714.3	50S ribosomal protein L14 OS=Desulfurella acetivorans A63 OX=694431 GN=rplN PE=3 SV=1	7371.48	6984.7	9468.78	6659.3	6138.55	6743.52	7513.4	7976.93	7921.83	6282.31	6978.97	7348.68
W0JCZ9	21	13	138.102	0.922679	0.120122	1.01472	0.0509362	PRP	ACE	12814.8	Uncharacterized protein OS=Desulfurella acetivorans A63 OX=694431 GN=DESACE_00455 PE=4 SV=1	37956.5	26842.3	20947.2	35398.7	26797.4	21505.2	35376.6	39610.5	21527.7	23595.8	23519.3	28312.2
W0JD54	13	7	94.8712	0.867259	0.1135	1.00904	0.0527817	PRP	ACE	24220.9	Formylmethanofuran dehydrogenase subunit E OS=Desulfurella acetivorans A63 OX=694431 GN=DESACE_00940 PE=4 SV=1	3569.54	3449.11	2562.77	3932.44	4647.45	2888.54	2847.92	2623.37	2346.19	2869.03	5003.59	5549.99
W0JJM1	10	5	53.5826	0.929545	0.120701	1.00886	0.0507767	PRP	ACE	33647.2	Cysteine synthase OS=Desulfurella acetivorans A63 OX=694431 GN=DESACE_07340 PE=3 SV=1	2878.25	3524.15	4088.75	3631.78	3966.17	4883.06	2778.86	3485.14	4426.71	3948.5	4222.99	4313.55
W0JE39	37	26	251.571	0.898527	0.117131	1.00435	0.0516172	PRP	ACE	44208.7	Peptidase M24 OS=Desulfurella acetivorans A63 OX=694431 GN=DESACE_03405 PE=4 SV=1	8199.05	6974.32	7620.45	10063.8	7482.6	8194.68	8843.22	7989.39	8988.93	7910.24	7118.35	7895.71
W0JHF3	16	7	111.424	0.806714	0.107696	1.00284	0.0559813	PRP	ACE	14747.4	30S ribosomal protein S8 OS=Desulfurella acetivorans A63 OX=694431 GN=rpsH PE=3 SV=1	5158.15	5874.07	5085.34	9368.86	7307.74	7828.13	6505.91	7106.78	5988.68	6819.09	7036.86	7280.51
B3VQ76	68	19	403.62	0.991775	0.127783	1.0027	0.0500106	PRP	ACE	20465.8	60 kDa chaperonin (Fragment) OS=Desulfurella acetivorans OX=33002 GN=cpn60 PE=4 SV=1	9472.1	8605.45	8198.84	10810.3	9797.41	8732.22	9380.09	10659.8	9580.27	10497.6	7654.13	7994.72
W0JKL3	42	18	287.389	0.799479	0.107161	1.0005	0.0564506	PRP	ACE	69772.3	Uncharacterized protein OS=Desulfurella acetivorans A63 OX=694431 GN=DESACE_01190 PE=4 SV=1	4809.26	4725.29	4892.29	4905.82	5364.97	5207.89	3512.89	4393.11	4130.33	5165.97	5174.04	7544.12
[truncated: 78 more columns]

## Sheet: short
Accession	Peptide count	Unique peptides	Confidence score	Anova (p)	q Value	Max fold change	Power	Highest mean condition	Lowest mean condition	Mass	Description	pettinato_ace1b3	pettinato_ace2b3	pettinato_ace3b3	pettinato_ace1b3w	pettinato_ace2b3w	pettinato_ace3b3w	pettinato_prp1b3	pettinato_prp1b3w	pettinato_prp2b3	pettinato_prp2b3w	pettinato_prp3b3	pettinato_prp3b3w	Spalte1	Spalte2	Spalte3	Spalte4	Spalte5	Spalte6	Spalte7	Spalte8	Spalte9	Spalte10	Spalte11	Spalte12	Spalte13	Spalte14	Spalte15	Spalte16	Spalte17	Spalte18	Spalte19	Spalte20	Spalte21	Spalte22	Spalte23	Spalte24	Spalte25	Spalte26
W0JDB6	32	23	215.518	2.35477e-09	1.3046e-08	46.3687	1	ACE	PRP	60415.9	Acetate CoA-transferase YdiF OS=Desulfurella acetivorans A63 OX=694431 GN=DESACE_00475 PE=3 SV=1	32231.2	17779.6	16419	42692.6	18881.1	16815.8	545.81	449.969	387.981	469.15	783.078	487.22
W0JLV6;W0JMB7	87	48	422.709	5.78426e-13	2.88417e-11	43.1213	1	ACE	PRP	26893.1	Uncharacterized protein OS=Desulfurella acetivorans A63 OX=694431 GN=DESACE_07895 PE=4 SV=1	707864	683956	613081	912666	814515	693006	19561.8	19273.8	14551	14196.3	16433.3	18603.4
W0JF83	11	3	63.6902	2.2776e-06	1.78845e-06	39.4435	1	ACE	PRP	37348.3	4-hydroxythreonine-4-phosphate dehydrogenase OS=Desulfurella acetivorans A63 OX=694431 GN=DESACE_05880 PE=3 SV=1	18378	21548.9	21966.4	17632.7	25635.9	24743.2	819.055	909.613	668.957	671.246	126.836	97.7429
W0JLA9	3	1	22.5506	0.000136882	6.09398e-05	37.7963	0.999632	ACE	PRP	20587.7	Peptidase_M22 domain-containing protein OS=Desulfurella acetivorans A63 OX=694431 GN=DESACE_04960 PE=4 SV=1	276.534	360.954	470.213	181.702	384.805	489.973	0	4.07974	22.7794	30.3998	0	0
W0JL29	10	4	60.7202	2.03819e-07	2.60586e-07	37.3832	1	ACE	PRP	48638.3	Uncharacterized protein OS=Desulfurella acetivorans A63 OX=694431 GN=DESACE_05915 PE=4 SV=1	141609	168274	143376	140489	166790	142136	6284.28	6446.31	4777.69	4016.49	1415.07	1206.76
W0JDQ3	13	6	83.2983	6.31387e-09	2.27331e-08	35.7711	1	ACE	PRP	28626	Metallophosphoesterase OS=Desulfurella acetivorans A63 OX=694431 GN=DESACE_02215 PE=4 SV=1	7562.62	7804.09	5341.32	8629.42	9228.7	6573.84	355.368	277.848	169.362	95.899	160.638	202.798
W0JLS1	42	27	398.163	4.70968e-12	1.56557e-10	30.2709	1	ACE	PRP	38110.6	Uncharacterized protein OS=Desulfurella acetivorans A63 OX=694431 GN=DESACE_09125 PE=4 SV=1	166984	133825	154373	228663	155761	174015	6675.8	6414.42	5452.58	4967.08	5054.13	4920.99
W0JHK3	7	1	41.0401	0.000509852	0.000186002	30.012	0.994617	ACE	PRP	14743	VOC domain-containing protein OS=Desulfurella acetivorans A63 OX=694431 GN=DESACE_02170 PE=4 SV=1	93.9416	500.116	404.697	1148.06	866.569	705.612	23.8521	4.93052	0	7.70095	87.0486	0.384951
W0JD71	3	1	20.9265	2.45145e-07	3.05587e-07	26.6469	1	ACE	PRP	8704.24	Putative regulatory protein DESACE_01085 OS=Desulfurella acetivorans A63 OX=694431 GN=DESACE_01085 PE=3 SV=1	12481.6	10370.3	11525	14553.2	11890.5	13132.3	119.263	369.188	579.157	396.873	383.806	927.009
W0JML4	52	28	362.07	1.2304e-10	1.75288e-09	24.1651	1	ACE	PRP	46374.8	Uncharacterized protein OS=Desulfurella acetivorans A63 OX=694431 GN=DESACE_09130 PE=4 SV=1	356292	297353	315611	458764	350782	349538	13981.4	14447.3	11084.8	11213	15208.8	22139.5
W0JHC7	39	19	276.688	2.62159e-08	6.2148e-08	17.1579	1	ACE	PRP	45637.9	Uncharacterized protein OS=Desulfurella acetivorans A63 OX=694431 GN=DESACE_07900 PE=4 SV=1	35132.8	76662.3	84152.6	96800.1	86445.2	101792	3745.02	4040.6	4083.82	4304.54	5277.08	6581.77
W0JEF4	3	1	23.1856	0.000320682	0.000125905	12.6722	0.997694	ACE	PRP	17128.2	NADH ubiquinone oxidoreductase OS=Desulfurella acetivorans A63 OX=694431 GN=DESACE_03065 PE=4 SV=1	5388.35	4106.94	6024.55	6418.51	6939.2	8792.17	40.4836	47.158	125.702	1566.02	245.35	947.904
W0JDB3	4	2	21.0253	5.99696e-09	2.27331e-08	12.6654	1	ACE	PRP	23692.6	Phosphatidylserine decarboxylase OS=Desulfurella acetivorans A63 OX=694431 GN=DESACE_01395 PE=3 SV=1	15540.4	11027.1	14468.4	24004.7	16658.1	17459	1585.14	1520.74	1286.12	1516.47	934.876	985.663
W0JJM6	10	1	51.9976	0.000604986	0.000214704	11.562	0.992817	ACE	PRP	27715.8	ABC transporter OS=Desulfurella acetivorans A63 OX=694431 GN=DESACE_07385 PE=4 SV=1	3361.72	3215.78	4055.03	3733.32	3902.14	4696.99	12.3509	193.276	431.288	508.992	239.724	600.613
W0JFX4	34	13	191.851	0.000121386	5.55283e-05	10.2647	0.999725	ACE	PRP	47367.1	Adenylosuccinate synthetase OS=Desulfurella acetivorans A63 OX=694431 GN=purA PE=3 SV=1	20793.7	11666.8	7676.9	18328.3	14091.1	12254.1	183.997	433.908	433.081	527.748	480.117	6203.49
W0JD34	20	5	111.622	8.50425e-05	4.09702e-05	9.61404	0.999889	ACE	PRP	67670.1	Elongation factor 4 OS=Desulfurella acetivorans A63 OX=694431 GN=lepA PE=3 SV=1	12110.2	49408.9	53018.2	11269.5	36557.7	66059.6	3865.39	5207.13	3201.35	3525.48	3327.87	4632.2
W0JIF8	4	1	22.9027	1.05973e-10	1.75288e-09	9.60452	1	ACE	PRP	29876.5	GTP cyclohydrolase FolE2 OS=Desulfurella acetivorans A63 OX=694431 GN=folE2 PE=3 SV=1	39701.8	38927	40044.7	44178.7	50731	47974.5	4668.15	4340.9	3914.16	4407.82	3774.18	6127.55
W0JD46	55	33	336.153	4.46214e-10	4.04532e-09	8.77461	1	ACE	PRP	23644.1	Peroxiredoxin OS=Desulfurella acetivorans A63 OX=694431 GN=DESACE_00865 PE=4 SV=1	413983	329364	340676	512397	375205	375811	50175.8	52652	42716.4	45396.6	33295.2	43290.1
W0JER9	38	13	217.253	0.00568677	0.00151634	8.50932	0.883552	ACE	PRP	68646.3	Signal peptide protein OS=Desulfurella acetivorans A63 OX=694431 GN=DESACE_04385 PE=4 SV=1	3724.84	14602.2	9274.69	700.314	3894	3310.44	214.956	1663.3	291.845	1794.02	155.978	52.5601
W0JI76	13	6	63.9082	2.3259e-09	1.3046e-08	8.27192	1	ACE	PRP	50137.7	FAD-binding protein OS=Desulfurella acetivorans A63 OX=694431 GN=DESACE_02070 PE=4 SV=1	25521.8	24360.8	17867.8	28197.2	29282.7	21466.6	3045.62	3264.45	2855.88	2452.88	2305.37	3810.13
W0JJI5	2	2	10.3261	0.00167232	0.000519537	8.22164	0.968638	ACE	PRP	21309.5	dTDP-4-dehydrorhamnose 3_5-epimerase OS=Desulfurella acetivorans A63 OX=694431 GN=DESACE_05560 PE=3 SV=1	408.467	166.437	122.212	323.973	145.699	57.1073	2.64578	6.13948	5.99802	44.8934	17.0591	72.1269
W0JEH5	10	2	49.729	2.79522e-05	1.59287e-05	8.07057	0.999996	ACE	PRP	38284.8	Beta-lactamase OS=Desulfurella acetivorans A63 OX=694431 GN=DESACE_04825 PE=4 SV=1	6347.75	5730.12	8058.57	6468.24	7503.51	9038.39	262.835	353.03	618.865	1852.44	925.019	1333.97
W0JHP8	9	3	59.4112	8.27768e-10	6.34991e-09	7.49273	1	ACE	PRP	10677.8	50S ribosomal protein L23 OS=Desulfurella acetivorans A63 OX=694431 GN=rplW PE=3 SV=1	35169.8	37195.7	37877.2	37652.9	45681.9	43557.4	4470.16	4376.47	5707.61	5939.65	4239.83	6914.94
W0JD82	5	2	33.1084	8.64293e-06	6.02736e-06	7.14645	1	ACE	PRP	28323.9	Purine nucleoside phosphorylase OS=Desulfurella acetivorans A63 OX=694431 GN=DESACE_00155 PE=4 SV=1	16003.5	15836.8	15531.6	16480.1	19145.1	18353.1	3008.85	3269.11	2849.87	3105.2	790.922	1157.94
W0JJ54	6	2	35.1043	0.00447146	0.00122236	6.72497	0.906848	ACE	PRP	26650.6	Glutamine amidotransferase OS=Desulfurella acetivorans A63 OX=694431 GN=DESACE_06660 PE=4 SV=1	54.7902	93.0578	153.726	71.1074	161.765	219.11	8.9642	8.263	62.6556	22.618	9.55266	0
W0JJS7	11	6	69.0608	3.73082e-10	3.72055e-09	6.65982	1	ACE	PRP	27076.1	GXGXG domain-containing protein OS=Desulfurella acetivorans A63 OX=694431 GN=DESACE_08730 PE=4 SV=1	50937.3	57319.1	57713.4	51407.1	68814.1	66288.7	9813.02	8909.72	8692.19	9347.85	6548.77	9614.77
W0JK83	7	3	38.5926	2.42606e-08	5.90253e-08	6.45746	1	ACE	PRP	62712.9	Flagellin OS=Desulfurella acetivorans A63 OX=694431 GN=DESACE_00840 PE=3 SV=1	16807	11736.7	11059.4	22207.4	12268.9	12191.3	2521.04	2492.36	2115.12	2059.45	2020.04	2151.85
W0JHX1	17	4	108.34	6.61079e-09	2.27331e-08	6.35227	1	ACE	PRP	26447.6	1-(5-phosphoribosyl)-5-[(5-phosphoribosylamino)methylideneamino] imidazole-4-carboxamide isomerase OS=Desulfurella acetivorans A63 OX=694431 GN=hisA PE=3 SV=1	20563.4	25091.1	28312.3	26328.9	27073.3	27350.7	3708.28	2638.11	4857.46	4918.43	4180.75	4053.57
W0JFG9	14	5	95.1235	7.72566e-09	2.56813e-08	6.34571	1	ACE	PRP	24352.5	DtxR family transcriptional regulator OS=Desulfurella acetivorans A63 OX=694431 GN=DESACE_07870 PE=4 SV=1	21465.8	20223.8	23771.1	24943.2	21819.6	24907.4	3750.94	4189.96	4201.8	4140.19	2275.47	3051.63
W0JIS1	27	17	173.414	3.61975e-09	1.5227e-08	6.23465	1	ACE	PRP	32276.7	2-oxoacid ferredoxin oxidoreductase subunit beta OS=Desulfurella acetivorans A63 OX=694431 GN=DESACE_03300 PE=4 SV=1	12721.5	10925.9	12102.9	13086.1	12594.7	14364.7	1609.35	1893.77	1718.2	2065.7	1864.5	3005.67
W0JHD4	3	2	17.6822	0.000479164	0.000176312	6.01035	0.995167	ACE	PRP	30701.5	Uncharacterized protein OS=Desulfurella acetivorans A63 OX=694431 GN=DESACE_05640 PE=4 SV=1	896.409	814.413	817.355	1352.14	1207.24	1223.62	48.6188	63.2026	270.73	323.933	37.814	305.754
W0JKA1	3	3	24.9727	0.00444529	0.00122123	5.89045	0.907372	ACE	PRP	7541.53	Heavy metal transporter OS=Desulfurella acetivorans A63 OX=694431 GN=DESACE_09355 PE=4 SV=1	5671.7	25591.5	27319.4	2229.27	8554.4	11204.5	3383.77	2261.15	2967.06	1798.29	1441.22	1826.72
W0JKC1	30	13	280.076	2.94487e-08	6.38426e-08	5.85197	1	ACE	PRP	74119.4	Ferrous iron transport protein B OS=Desulfurella acetivorans A63 OX=694431 GN=DESACE_07880 PE=3 SV=1	39272	40943.7	46539.8	45008.1	47455.3	54544.9	4934.58	6874.42	7682.74	8142.13	8133.17	11014.4
W0JG79	11	6	75.2343	6.4827e-09	2.27331e-08	5.82595	1	ACE	PRP	25021.4	Uncharacterized protein OS=Desulfurella acetivorans A63 OX=694431 GN=DESACE_01305 PE=4 SV=1	40480.9	37521.1	36660.1	29382.5	24848.4	24716.9	5170.49	4732.74	6105.38	5682.49	5398.05	6143.2
W0JGH7	8	5	54.1692	1.03469e-07	1.61225e-07	5.4993	1	ACE	PRP	16875.8	ATP synthase subunit b OS=Desulfurella acetivorans A63 OX=694431 GN=atpF PE=3 SV=1	32665.5	28781.7	22385.1	38797.1	37357.5	28785.7	4692.02	4576.61	5081.28	4945.86	6713.23	8317.67
W0JK50	17	7	103.986	3.18335e-09	1.51171e-08	5.42489	1	ACE	PRP	47879.3	Riboflavin biosynthesis protein RibBA OS=Desulfurella acetivorans A63 OX=694431 GN=ribBA PE=3 SV=1	2308.41	2293.4	2010.4	2922.53	2421.09	2308.91	400.15	370.343	533.842	398.502	374.995	551.668
W0JHR6	23	10	166.293	1.75498e-08	5.30348e-08	5.34199	1	ACE	PRP	24081	30S ribosomal protein S4 OS=Desulfurella acetivorans A63 OX=694431 GN=rpsD PE=3 SV=1	138077	112960	123584	165285	136474	152454	26904.7	27819.9	32320.1	29147	20328.9	18634
W0JIC8	6	4	40.4667	5.1324e-05	2.65195e-05	5.00936	0.999974	ACE	PRP	17085.6	Peroxiredoxin OS=Desulfurella acetivorans A63 OX=694431 GN=DESACE_03560 PE=4 SV=1	5746.65	5405.58	6075.38	6567.21	5575.93	5428.98	477.385	547.625	1622	2119.5	663.275	1517.15
W0JES9	37	18	293.752	2.67974e-08	6.2148e-08	4.99053	1	ACE	PRP	39665.7	Methyl-accepting chemotaxis protein OS=Desulfurella acetivorans A63 OX=694431 GN=DESACE_04455 PE=4 SV=1	128182	111243	112372	154058	141634	133781	25887.8	28370.9	31209.5	30931.1	17403.4	22747.8
W0JFP2	19	15	140.914	6.83402e-11	1.55401e-09	4.98882	1	ACE	PRP	29250.8	Beta-lactamase OS=Desulfurella acetivorans A63 OX=694431 GN=DESACE_07125 PE=4 SV=1	55899.9	55108.1	56525.1	66409.9	58016.7	55744.1	12972.9	13832.3	10218.6	11101	10690.1	10881.5
W0JLU4	70	40	357.909	9.33368e-06	6.41929e-06	4.76713	1	ACE	PRP	19790.7	Uncharacterized protein OS=Desulfurella acetivorans A63 OX=694431 GN=DESACE_09385 PE=4 SV=1	774117	773143	689681	937345	864293	755620	204081	217002	206028	211251	88672	78645.9
W0JHQ1	17	10	115.522	1.27399e-09	8.46989e-09	4.60071	1	ACE	PRP	15881.7	50S ribosomal protein L16 OS=Desulfurella acetivorans A63 OX=694431 GN=rplP PE=3 SV=1	38743.4	37577	41973.8	48258.3	45369.4	46451.7	9115.3	8069.59	10924.6	11254.1	8690.6	8105.31
W0JJ46	14	7	97.8356	2.32109e-08	5.90253e-08	4.46125	1	ACE	PRP	20071.5	Small GTP-binding protein OS=Desulfurella acetivorans A63 OX=694431 GN=DESACE_04450 PE=4 SV=1	23772.9	37354.7	33261.8	24630.4	37041.2	34135.8	6995.33	6322.71	8123.03	7152.24	6115.85	7923.86
W0JE27	30	19	216.987	2.19505e-08	5.90253e-08	4.42566	1	ACE	PRP	44333.1	Cell division protein FtsA OS=Desulfurella acetivorans A63 OX=694431 GN=ftsA PE=3 SV=1	32563.3	27622.8	21557.8	35146.6	31639.6	24252.5	6377.54	6261.24	6333.72	5711.94	6005.74	8350.87
W0JHN9	23	7	152.461	1.46355e-10	1.8244e-09	4.41812	1	ACE	PRP	24540.4	Hydantoin utilization protein A OS=Desulfurella acetivorans A63 OX=694431 GN=DESACE_00615 PE=4 SV=1	12186.5	11660.3	12581.7	14551.7	13976.7	13954.6	3065.41	2509.03	3378.01	2954.46	2763.03	3190.96
W0JJ61	27	17	160.892	0.000373596	0.000141661	4.32427	0.996918	ACE	PRP	55492.4	Cysteine--tRNA ligase OS=Desulfurella acetivorans A63 OX=694431 GN=cysS PE=3 SV=1	68953.5	73373.6	78057.8	80763	85235.9	83124.6	8877.2	8637.52	6972.79	7327.04	32332.3	44428.4
W0JFC9	21	7	118.033	6.04861e-07	6.34943e-07	4.30815	1	ACE	PRP	32153.6	Histidine biosynthesis bifunctional protein HisIE OS=Desulfurella acetivorans A63 OX=694431 GN=hisI PE=3 SV=1	115180	107580	115864	128750	129924	121717	39391.9	38543.9	22370.7	27501.8	20772.1	18316.3
W0JM47	23	14	172.297	5.32093e-07	5.7941e-07	4.2782	1	ACE	PRP	30582.5	Usp domain-containing protein OS=Desulfurella acetivorans A63 OX=694431 GN=DESACE_06730 PE=4 SV=1	12652.5	10352.8	11553.3	17518.2	11827.6	12730.7	2472.74	2442.2	3947.89	4052.24	2147.57	2850.3
W0JKY6	5	2	24.6086	0.000295191	0.000116817	4.2053	0.998039	ACE	PRP	30321.9	Uncharacterized protein OS=Desulfurella acetivorans A63 OX=694431 GN=DESACE_05155 PE=4 SV=1	236.506	158.844	244.642	445.55	211.047	324.579	41.1062	85.4815	76.8321	118.589	25.0691	38.4271
W0JID1	78	43	581.367	6.31865e-07	6.5638e-07	4.16517	1	ACE	PRP	108292	Isoleucine--tRNA ligase OS=Desulfurella acetivorans A63 OX=694431 GN=ileS PE=3 SV=1	72431.7	65925.9	63200	75814.8	77920.1	72758.7	18732	20120.4	20785.2	20814	10140	12177.7
W0JIU8	19	6	106.73	2.6803e-06	2.07203e-06	4.14827	1	ACE	PRP	43819.9	Coenzyme A biosynthesis bifunctional protein CoaBC OS=Desulfurella acetivorans A63 OX=694431 GN=DESACE_03575 PE=3 SV=1	11507.6	11222.7	9604.87	16528.4	15346.4	12991.6	2004.48	2616.64	3709.91	4760.84	3144.25	2374.42
W0JJ01	5	2	23.4856	2.47757e-05	1.42818e-05	4.1318	0.999998	ACE	PRP	9462.13	Antitoxin OS=Desulfurella acetivorans A63 OX=694431 GN=DESACE_06340 PE=3 SV=1	9002.74	9207.42	10030.5	9274.39	9850.18	8116.66	3729.05	3425.71	1732.45	1794.89	1781.23	964.704
W0JGS7	28	8	178.543	4.46873e-05	2.38311e-05	4.0962	0.999983	ACE	PRP	63149.6	Methyl-accepting transducer domain-containing protein OS=Desulfurella acetivorans A63 OX=694431 GN=DESACE_04705 PE=4 SV=1	44367.7	44494.6	20365.3	47768.3	45198.3	21179.5	6888.37	8570	6904.98	7251.88	11808.5	13108.2
W0JFT3	8	2	46.9808	0.00963234	0.00235437	4.09531	0.819694	ACE	PRP	16532.9	Molecular chaperone Tir OS=Desulfurella acetivorans A63 OX=694431 GN=DESACE_08925 PE=4 SV=1	7564.53	4458.84	1278.52	8285.37	4074.47	1147.73	1344.25	858.023	1196.18	1370.74	1149.31	627.874
W0JG95	23	13	180.599	0.00181858	0.000558023	4.07671	0.965175	ACE	PRP	16842.4	Ferritin-like diiron domain-containing protein OS=Desulfurella acetivorans A63 OX=694431 GN=DESACE_01660 PE=4 SV=1	34992.5	38655.5	11372	34075.2	42668.6	11975.3	2619.62	6497.84	5755.57	6126.28	9643.53	11974.6
W0JHF8	45	21	374.638	1.15671e-09	8.23943e-09	4.03813	1	ACE	PRP	49802.1	Trigger factor OS=Desulfurella acetivorans A63 OX=694431 GN=tig PE=3 SV=1	77299.9	75012.8	79431	99847	89722.9	89098.2	20350.6	20396.5	21865.6	22985.4	17092.3	23707.5
W0JK61	27	11	187.495	1.6793e-09	1.04667e-08	4.02844	1	ACE	PRP	40383.6	Twitching motility protein pilT OS=Desulfurella acetivorans A63 OX=694431 GN=DESACE_07330 PE=4 SV=1	152127	149515	137896	172928	164729	147036	34508.4	32717	36127	38168.5	38186.1	49719
W0JKT8	7	1	40.0731	0.00916285	0.0022674	3.94185	0.826512	ACE	PRP	39056.6	Uncharacterized protein OS=Desulfurella acetivorans A63 OX=694431 GN=DESACE_04340 PE=4 SV=1	149.469	122.926	151.847	192.945	218.43	208.655	0	3.10172	0	47.3858	12.6084	201.824
W0JI45	2	1	11.9322	4.30517e-07	4.87877e-07	3.93009	1	ACE	PRP	12124.5	DNA-binding protein OS=Desulfurella acetivorans A63 OX=694431 GN=DESACE_02690 PE=4 SV=1	31191.1	28717.9	24558.3	31241.3	32055.8	26888.2	8332.66	9856.28	7515.61	8185.03	4525.12	6025.14
W0JIM5	7	4	35.3216	3.76107e-07	4.41261e-07	3.88075	1	ACE	PRP	31354.5	Site-determining protein OS=Desulfurella acetivorans A63 OX=694431 GN=DESACE_04425 PE=3 SV=1	2924.64	3458.82	4080.14	2419.51	3363.23	3880.23	1046.83	1155.24	708.946	778.771	694.981	801.483
W0JLA0	18	9	103.052	0.000584429	0.000208275	3.78641	0.993217	ACE	PRP	30347.8	CN hydrolase domain-containing protein OS=Desulfurella acetivorans A63 OX=694431 GN=DESACE_02465 PE=4 SV=1	100720	95911.4	117996	121219	113393	138698	42116.6	42567.8	39786	35647.2	14058.4	7510.24
W0JHA3	8	4	46.2823	6.81238e-07	6.86224e-07	3.76999	1	ACE	PRP	16410.4	50S ribosomal protein L13 OS=Desulfurella acetivorans A63 OX=694431 GN=rplM PE=3 SV=1	3792.23	4770.6	5235.75	6848.76	6233.47	7613.86	1513.16	1655.36	1730.61	1246.36	1305.18	1699.13
W0JEW1	8	2	45.3317	3.33405e-05	1.82685e-05	3.75212	0.999993	ACE	PRP	25784	XRE family transcriptional regulator OS=Desulfurella acetivorans A63 OX=694431 GN=DESACE_05985 PE=4 SV=1	4726.32	4605.59	4930.5	2797.32	5032.58	6386.35	1379.75	1194.02	1732.74	1731.72	877.668	674.12
W0JDE9	12	6	85.1035	1.88489e-08	5.52853e-08	3.72871	1	ACE	PRP	10751.9	RNP-1 like RNA-binding protein OS=Desulfurella acetivorans A63 OX=694431 GN=DESACE_00665 PE=4 SV=1	13113.8	13552.9	10925.5	12393.5	14485.1	11195.7	2788.38	4020.05	3061.31	3056.11	3121.25	4245.8
W0JJJ0	11	6	57.2429	4.11423e-08	7.8902e-08	3.70037	1	ACE	PRP	7827.24	FeoA domain-containing protein OS=Desulfurella acetivorans A63 OX=694431 GN=DESACE_07875 PE=4 SV=1	15177	18896.3	21883.2	17309.1	20986.2	21851.5	6093.8	4465.89	5724.82	4973.54	5964.72	4153.31
W0JET9	4	2	16.2276	4.48102e-06	3.26181e-06	3.65939	1	ACE	PRP	25841.8	Formylmethanofuran dehydrogenase subunit E OS=Desulfurella acetivorans A63 OX=694431 GN=DESACE_05790 PE=4 SV=1	2786.57	3577.18	4235.67	6167.59	5284.56	4654.02	966.5	1095.94	942.349	1291.82	1537.65	1463.58
W0JH61	4	1	23.1869	0.000154995	6.74972e-05	3.64671	0.999507	ACE	PRP	20636.9	Uncharacterized protein OS=Desulfurella acetivorans A63 OX=694431 GN=DESACE_04625 PE=4 SV=1	40571	39812.4	31843.7	48363.8	50996.8	38831.3	7527.33	9173.69	5256.25	6826.08	17010.5	22876
W0JFK2	64	29	426.045	1.22041e-07	1.84268e-07	3.63477	1	ACE	PRP	65621.4	Glutamine--tRNA ligase OS=Desulfurella acetivorans A63 OX=694431 GN=DESACE_08205 PE=3 SV=1	7526.15	7528.16	5398.2	8140	8720.66	5997.42	1575.46	1743.44	1932.54	2077.31	2239.38	2347.5
W0JEF8	37	8	213.648	1.10016e-06	9.88409e-07	3.60356	1	ACE	PRP	76433.2	DNA ligase OS=Desulfurella acetivorans A63 OX=694431 GN=ligA PE=3 SV=1	14323.5	19192.5	14626	19655.2	23359.9	21311.6	4032.61	6097.08	4030.9	6079.49	4403.77	6566.67
W0JHI5	37	10	251.494	4.47968e-07	5.01948e-07	3.58785	1	ACE	PRP	51850.6	Threonine synthase OS=Desulfurella acetivorans A63 OX=694431 GN=DESACE_02065 PE=4 SV=1	35223.5	26773.9	28607.7	46810.1	37561.6	31896.5	10678.2	12624.7	8919.67	9397.13	7489.09	8550.71
W0JHE2	43	27	277.65	1.58619e-07	2.10909e-07	3.5732	1	ACE	PRP	123217	Neisseria_PilC domain-containing protein OS=Desulfurella acetivorans A63 OX=694431 GN=DESACE_05760 PE=4 SV=1	67030.4	76631.8	78229.7	78327.7	87247.6	83647.8	26774.6	26996.7	21768.3	22381.5	14563.8	19362.1
W0JFW2	7	1	36.7885	0.0213508	0.00478472	3.56888	0.690883	ACE	PRP	50018.2	Glutamate dehydrogenase OS=Desulfurella acetivorans A63 OX=694431 GN=DESACE_07905 PE=3 SV=1	964.131	1046.74	846.664	98.5737	550.712	408.464	206.86	171.546	158.373	234.355	71.4851	254.442
W0JFE0	19	4	113.273	3.6735e-08	7.32676e-08	3.5509	1	ACE	PRP	37539.7	Flagellar motor switch protein FliG OS=Desulfurella acetivorans A63 OX=694431 GN=DESACE_07455 PE=4 SV=1	39353.8	34163.4	36001.7	46021.6	41251.6	33614.7	12387.7	14041.2	9959.5	9298.64	9397.53	9802.32
W0JFY4	2	1	10.662	9.39895e-07	8.87384e-07	3.51849	1	ACE	PRP	29821.2	Competence protein ComA OS=Desulfurella acetivorans A63 OX=694431 GN=DESACE_09410 PE=4 SV=1	8911.03	8652.54	10730.1	12384.1	9587.56	7982.5	3171.38	3395.45	2335.41	1763.23	2743.22	3146.09
W0JJ81	77	10	554.574	6.77407e-07	6.86224e-07	3.44213	1	ACE	PRP	65955.5	Aldehyde ferredoxin oxidoreductase OS=Desulfurella acetivorans A63 OX=694431 GN=DESACE_06230 PE=4 SV=1	12280	9907.58	9758.1	16731	15400.4	11245.2	3647.03	3913.28	3889.14	4387.2	2857.31	3188.47
W0JEM1	10	3	52.4822	5.3453e-07	5.7941e-07	3.40344	1	ACE	PRP	30780.5	Plasmid partitioning protein ParB OS=Desulfurella acetivorans A63 OX=694431 GN=DESACE_03800 PE=3 SV=1	9568.17	9359.18	10159.8	11901.4	10339.1	11024	3642.81	4107.41	2690.64	3168.05	1989.01	2722.29
W0JEW8	31	21	237.396	1.31636e-07	1.90252e-07	3.39337	1	ACE	PRP	46289.7	Sulfide-quinone oxidoreductase OS=Desulfurella acetivorans A63 OX=694431 GN=DESACE_04845 PE=4 SV=1	31677.3	26742	27486.5	38315	29225.1	30215.2	9575.61	9729.35	6795	7310.76	9493.83	11218.9
W0JHH7	31	17	203.045	2.32752e-05	1.36536e-05	3.39308	0.999998	ACE	PRP	44585.5	Molybdopterin molybdenumtransferase OS=Desulfurella acetivorans A63 OX=694431 GN=DESACE_00685 PE=3 SV=1	319555	228344	213811	221908	161052	143651	81501.3	79887	72282.9	42981.4	59213.9	43824.3
W0JHH6	106	61	588.768	7.2427e-08	1.20379e-07	3.37972	1	ACE	PRP	34319.6	Malate dehydrogenase OS=Desulfurella acetivorans A63 OX=694431 GN=mdh PE=3 SV=1	839121	714436	757806	1.13515e+06	861256	793973	273839	296230	243709	246965	195870	252903
W0JF48	5	3	43.7584	0.00036419	0.000138621	3.35867	0.997061	ACE	PRP	6644.38	Ferredoxin OS=Desulfurella acetivorans A63 OX=694431 GN=DESACE_05570 PE=4 SV=1	8357.93	4034.44	3703.93	10718.2	5097.43	4024.29	1713.23	1747.09	1431.17	1358.68	1326.98	3122.39
W0JLC4	12	3	67.1932	5.4365e-06	3.87252e-06	3.32402	1	ACE	PRP	58257.7	Uncharacterized protein OS=Desulfurella acetivorans A63 OX=694431 GN=DESACE_05185 PE=4 SV=1	10603.7	18652.5	20327.2	14853.6	21737.3	22679.9	5986.19	6551.24	4420.21	5373.2	4502.16	5914.77
W0JJ58	4	2	21.2432	0.0210794	0.00473454	3.3172	0.693228	ACE	PRP	25357	POLIIIAc domain-containing protein OS=Desulfurella acetivorans A63 OX=694431 GN=DESACE_06715 PE=4 SV=1	1001.77	951.422	766.456	701.941	272.342	258.868	193.319	76.3962	473.049	235.757	195.936	17.1517
W0JI20	18	5	127.175	4.58195e-08	8.46173e-08	3.18703	1	ACE	PRP	34517.9	Quinolinate synthase A OS=Desulfurella acetivorans A63 OX=694431 GN=nadA PE=3 SV=1	73685.5	60467	59231.7	83182.3	78813.5	78620.8	23033.9	27980.3	20672.7	21874.6	19176.5	23439.1
W0JJ15	20	10	130.231	2.33262e-08	5.90253e-08	3.17164	1	ACE	PRP	27287.4	ABC transporter ATP-binding protein OS=Desulfurella acetivorans A63 OX=694431 GN=DESACE_04150 PE=4 SV=1	10641.1	14171.2	13830.8	13399.1	16324.5	13407.4	4683.43	4921.38	4067.71	3628.59	3953.34	4528.44
W0JIM0	3	1	21.7608	1.87933e-05	1.14979e-05	3.09957	0.999999	ACE	PRP	40074	Zinc metalloprotease OS=Desulfurella acetivorans A63 OX=694431 GN=DESACE_05305 PE=3 SV=1	73861.4	112034	100576	69577.8	123242	113177	42446.4	42366.2	26399.1	32944.5	21858.4	25130.7
W0JHV4	20	7	124.261	1.16179e-05	7.72393e-06	3.05601	1	ACE	PRP	21435.4	NADH-quinone oxidoreductase subunit C OS=Desulfurella acetivorans A63 OX=694431 GN=nuoC PE=3 SV=1	16690	11620.5	11378.6	25740.9	14770.2	16532.3	5213	5952.8	5680.41	4821.25	4099.49	5886.27
W0JHT3	9	6	36.1437	0.000524709	0.000188305	2.99492	0.994345	ACE	PRP	46347.5	Glycosyl transferase family 1 OS=Desulfurella acetivorans A63 OX=694431 GN=DESACE_02520 PE=4 SV=1	35982.4	100653	83583.2	136858	115734	101130	28333.2	34419.5	27701.4	29422.3	27700.3	44061.2
W0JEK3	36	14	246.345	0.00103072	0.00033701	2.99054	0.983671	ACE	PRP	61908.3	Inorganic diphosphatase OS=Desulfurella acetivorans A63 OX=694431 GN=DESACE_03580 PE=4 SV=1	15651.7	18300.6	35753	16487.5	20999.2	38702.5	9788.03	11029.3	9197.56	10016.3	4774.19	3980.01
W0JEB5	18	4	119.673	5.2794e-07	5.7941e-07	2.98093	1	ACE	PRP	46654.5	Ankyrin OS=Desulfurella acetivorans A63 OX=694431 GN=DESACE_02675 PE=4 SV=1	1925.1	1880.65	2309.71	1680.52	1869.47	2073.49	541.489	744.819	632.381	704.244	470.546	844.527
W0JK51	4	1	34.8088	2.70404e-05	1.54977e-05	2.94887	0.999997	ACE	PRP	8822.3	50S ribosomal protein L27 OS=Desulfurella acetivorans A63 OX=694431 GN=rpmA PE=3 SV=1	13802.8	16503.3	17861	19318.7	18259.3	22729.4	5179.97	9561.25	4769.26	3632.25	6808.71	6833.6
W0JKH0	204	134	939.346	2.0029e-06	1.5979e-06	2.9344	1	ACE	PRP	49104.7	Type I citrate synthase OS=Desulfurella acetivorans A63 OX=694431 GN=DESACE_08345 PE=3 SV=1	1.92164e+06	1.42938e+06	1.28348e+06	2.30032e+06	1.6489e+06	1.5216e+06	612219	746427	489521	506435	494516	594619
W0JEF0	10	4	57.7994	1.1191e-05	7.52996e-06	2.90547	1	ACE	PRP	34058.5	Ribosomal RNA small subunit methyltransferase H OS=Desulfurella acetivorans A63 OX=694431 GN=rsmH PE=3 SV=1	10830.9	16803.8	18189.5	15179.4	20128.3	19401.1	5137.66	4598.07	5234.86	5051.43	5717.17	8862.16
W0JK81	19	11	119.966	2.86773e-05	1.6249e-05	2.88597	0.999996	ACE	PRP	44113.5	Acyl-CoA dehydrogenase OS=Desulfurella acetivorans A63 OX=694431 GN=DESACE_09195 PE=3 SV=1	189313	133765	163819	291485	190116	174402	92289.3	78707.3	57670.1	67043.4	52101.8	48206.7
W0JGS5	21	13	148.813	0.00163007	0.000509587	2.8793	0.969639	ACE	PRP	38748.6	GDP-mannose 4_6-dehydratase OS=Desulfurella acetivorans A63 OX=694431 GN=gmd PE=3 SV=1	5734.05	11399.2	14030.5	6748.85	13295.4	17273.8	3783.18	4866.47	2202.51	5430.98	2257.95	5243.12
W0JGX4	54	24	386.541	4.89716e-05	2.55106e-05	2.85761	0.999977	ACE	PRP	78031.8	Glycine--tRNA ligase beta subunit OS=Desulfurella acetivorans A63 OX=694431 GN=glyS PE=3 SV=1	34277	29038.2	24032.4	42859.7	37388.3	31240.9	8395.12	7521.5	8898.73	13166.2	16059.3	15540.7
W0JHY8	3	1	16.103	0.0263359	0.00563591	2.80204	0.651357	ACE	PRP	40118.5	Radical SAM protein OS=Desulfurella acetivorans A63 OX=694431 GN=DESACE_01530 PE=4 SV=1	374.108	220.255	259.088	603.449	881.027	871.032	42.3815	80.2272	67.4138	625.204	12.5167	317.481
W0JCW8	46	24	340.662	0.000392316	0.000147081	2.7869	0.996625	ACE	PRP	36801.9	Fructose-bisphosphate aldolase OS=Desulfurella acetivorans A63 OX=694431 GN=DESACE_00140 PE=4 SV=1	51234.9	41299.2	23766.9	64501.3	44845.4	25252.5	19664.6	17545.9	16273.4	13382.6	10150.4	13011.6
W0JIY9	66	35	418.779	1.14543e-06	1.01911e-06	2.73517	1	ACE	PRP	45132.1	Argininosuccinate synthase OS=Desulfurella acetivorans A63 OX=694431 GN=argG PE=3 SV=1	156334	134989	145151	142309	116991	116290	56332.7	43869.5	58521.2	57467	34382	46324.6
W0JKU9	7	4	35.476	1.15477e-06	1.01911e-06	2.68008	1	ACE	PRP	24905.5	Uncharacterized protein OS=Desulfurella acetivorans A63 OX=694431 GN=DESACE_04610 PE=4 SV=1	16249.6	19925.1	26339.4	20399.6	21104.9	21904.6	9318.59	9292.2	6448.33	7712.11	6201.84	8011.88
W0JG19	14	7	89.8307	7.30636e-07	7.2141e-07	2.67064	1	ACE	PRP	16890.5	Amino acid-binding protein OS=Desulfurella acetivorans A63 OX=694431 GN=DESACE_08565 PE=4 SV=1	25018.5	21166.2	18706.7	28770.4	24353.9	20215.8	10196	9792.98	7981.59	7149.62	7315.59	9323.93
W0JH62	18	8	118.274	2.25094e-08	5.90253e-08	2.6381	1	ACE	PRP	32057.1	Diadenylate cyclase OS=Desulfurella acetivorans A63 OX=694431 GN=DESACE_01375 PE=3 SV=1	11214.1	12412.2	9568.83	10669	9123.07	9336.59	3692.71	3526.29	4038.74	3949.37	3831.69	4585.76
W0JHN0	18	3	125.284	0.00486053	0.00131359	2.62601	0.899168	ACE	PRP	37970.6	Chemotaxis protein OS=Desulfurella acetivorans A63 OX=694431 GN=DESACE_01720 PE=4 SV=1	15118.5	15502.4	5627.53	16648.7	15105.1	4914.21	3621.57	4338.31	4366.42	4321.14	5639.75	5479.82
W0JGL1	64	31	473.925	4.82634e-06	3.48771e-06	2.61571	1	ACE	PRP	88258	Uncharacterized protein OS=Desulfurella acetivorans A63 OX=694431 GN=DESACE_01265 PE=4 SV=1	65335.1	50181.3	58438.3	88985.9	67194.7	65519.4	27587.6	29689.7	25509.3	27934	17831.6	22708.5
W0JIK1	4	2	22.5414	0.000138806	6.12495e-05	2.61267	0.999619	ACE	PRP	35250.1	Type 12 methyltransferase OS=Desulfurella acetivorans A63 OX=694431 GN=DESACE_04235 PE=4 SV=1	1198.89	1107.07	1119.12	1306.2	1154.99	1070.45	431.877	411.144	399.477	197.739	582.317	640.139
W0JJ25	29	12	169.561	3.07407e-08	6.52256e-08	2.60542	1	ACE	PRP	52296.6	Pyruvate kinase OS=Desulfurella acetivorans A63 OX=694431 GN=DESACE_04270 PE=3 SV=1	13655.5	11237.5	12044.8	14359.6	14276.3	16536.9	5213.2	5444.62	4701.48	5188.83	5192.75	5774.39
W0JGT5	43	24	287.819	1.26967e-08	3.95678e-08	2.56178	1	ACE	PRP	31717.8	Ferredoxin-NADP(+) reductase subunit alpha OS=Desulfurella acetivorans A63 OX=694431 GN=DESACE_00390 PE=4 SV=1	90549.8	87181.4	87589.1	82570.7	80689.8	82440.6	33183	35677	31767.6	37529.3	25941.9	35379.9
W0JHM6	39	19	258.736	6.16773e-08	1.06047e-07	2.55525	1	ACE	PRP	47322.8	Homoserine dehydrogenase OS=Desulfurella acetivorans A63 OX=694431 GN=DESACE_00535 PE=3 SV=1	42682.8	41061.3	44828.3	47763.8	44378.8	45092.9	13689.6	16332.4	16747.7	21475.9	16392.2	19386.3
W0JKR3	21	9	135.128	7.36926e-05	3.60243e-05	2.53546	0.999925	ACE	PRP	50872.6	Acetate kinase OS=Desulfurella acetivorans A63 OX=694431 GN=ackA PE=3 SV=1	5507.06	3919.98	4331.8	6872.09	4835.74	5269.35	1267.6	2289.99	2147.09	2302.21	1414.58	2700.98
W0JKX5	16	4	83.1989	0.0031087	0.000893411	2.51913	0.935533	ACE	PRP	75986	Uncharacterized protein OS=Desulfurella acetivorans A63 OX=694431 GN=DESACE_00240 PE=4 SV=1	2052.54	2736.9	2425.63	2097.85	2400.2	1973.84	245.556	540.259	1420.11	1284.99	842.781	1099.5
W0JGQ3	17	8	87.7122	0.000172809	7.32517e-05	2.51178	0.999368	ACE	PRP	38831.2	Uncharacterized protein OS=Desulfurella acetivorans A63 OX=694431 GN=DESACE_04445 PE=4 SV=1	3937.52	5190.37	6226.89	4415.49	4504.49	6176.27	1501.56	1436.82	2666.8	2892.91	1258.96	2366.25
W0JEM7	6	1	40.0283	0.0171501	0.00392268	2.48515	0.729902	ACE	PRP	46792.8	DNA polymerase III subunit gamma/tau OS=Desulfurella acetivorans A63 OX=694431 GN=dnaX PE=3 SV=1	2147.24	3467.48	3493.29	1524.51	2192.91	2534.3	916.618	3315.86	1227.37	126.697	296.451	297.606
W0JL82	48	22	321.271	0.000909495	0.000304359	2.47855	0.986399	ACE	PRP	87945	Phenylalanine--tRNA ligase beta subunit OS=Desulfurella acetivorans A63 OX=694431 GN=pheT PE=3 SV=1	30165.6	33566.4	35751.2	16816.7	17205.2	20814.6	15062.4	11571.9	12150.5	9958.92	7401.28	6117.21
W0JL76	24	14	223.285	9.24813e-07	8.86795e-07	2.47076	1	ACE	PRP	20498.8	Uncharacterized protein OS=Desulfurella acetivorans A63 OX=694431 GN=DESACE_04515 PE=4 SV=1	75251.5	76598.6	79881.8	92974.4	96436.4	94004	28465.4	30528.1	41277	40166.4	28686.9	39373.6
W0JHB6	8	3	54.4652	0.0250403	0.00540505	2.46583	0.661035	ACE	PRP	28811.5	Uncharacterized protein OS=Desulfurella acetivorans A63 OX=694431 GN=DESACE_05380 PE=4 SV=1	1181.36	3135.42	1018.47	1537.8	2909.98	980.356	163.845	360.14	667.19	736.273	821.307	1616.27
W0JKC8	82	48	678.898	4.15818e-06	3.07165e-06	2.46467	1	ACE	PRP	89006.6	Phosphoenolpyruvate synthase OS=Desulfurella acetivorans A63 OX=694431 GN=DESACE_09555 PE=3 SV=1	149268	117540	110172	182660	134847	128167	57008.1	65042.1	47613.3	45314.4	51234.5	67566.3
W0JHH9	18	9	144.741	2.34579e-07	2.96117e-07	2.45651	1	ACE	PRP	16510.3	Universal stress protein OS=Desulfurella acetivorans A63 OX=694431 GN=DESACE_08655 PE=3 SV=1	63492.1	57086.4	56471.4	75277.6	64687	62333.8	22273.7	24673.1	30816.9	29731.8	21499.4	25431
W0JDH3	140	57	1055.49	2.88247e-07	3.46329e-07	2.44634	1	ACE	PRP	154726	DNA-directed RNA polymerase subunit beta OS=Desulfurella acetivorans A63 OX=694431 GN=rpoB PE=3 SV=1	46366.5	49615.3	50675.4	54005.8	57952.9	55014.3	23760.7	23913.5	22258.7	23818.5	16271	18181.4
W0JF84	4	3	26.4534	0.00144571	0.000457693	2.42486	0.974002	ACE	PRP	16707.6	Chemotaxis protein X OS=Desulfurella acetivorans A63 OX=694431 GN=DESACE_06895 PE=4 SV=1	2603.08	5642.72	5156.57	2525.21	6931.34	3604.36	1744.36	1362.92	1670.82	2502.66	1651.09	1981.48
W0JJ86	66	5	442.134	0.00888686	0.00223798	2.40854	0.830606	ACE	PRP	126431	NAD-glutamate dehydrogenase OS=Desulfurella acetivorans A63 OX=694431 GN=DESACE_06275 PE=4 SV=1	5950.64	5734.66	5745.04	7122.34	6834.08	6420.39	560.679	1274.43	1268.28	3909.56	3462.47	5221.69
W0JKI7	32	7	201.323	4.02586e-08	7.87211e-08	2.40823	1	ACE	PRP	61381.3	Uncharacterized protein OS=Desulfurella acetivorans A63 OX=694431 GN=DESACE_00765 PE=4 SV=1	46659	44608.9	42360.4	55677.5	49948	46354.2	22084.7	23040.9	19276.8	18178.5	18058.6	17957.2
W0JHY3	42	21	336.023	5.55336e-06	3.92771e-06	2.37816	1	ACE	PRP	50374.4	Fumarate hydratase class II OS=Desulfurella acetivorans A63 OX=694431 GN=fumC PE=3 SV=1	16791.5	11797.6	13093.5	16064.5	10554.7	10619.1	6464.59	5526.86	6239.64	4958.75	4586.65	5409.17
W0JKE4	8	3	54.1745	0.00074364	0.000256606	2.37194	0.989993	ACE	PRP	33325.5	Uncharacterized protein OS=Desulfurella acetivorans A63 OX=694431 GN=DESACE_00050 PE=4 SV=1	3697.08	3211.39	3784.22	3471.41	3625.47	4842.66	1555.08	1984.09	1910.47	2379.58	985.16	727.265
W0JDC2	23	10	140.808	0.000210321	8.77581e-05	2.35283	0.999025	ACE	PRP	22862.5	Protein GrpE OS=Desulfurella acetivorans A63 OX=694431 GN=grpE PE=3 SV=1	19505.6	15644.4	10629.3	24238.8	16267.3	11790.2	5778.96	5499.12	8797.96	8223.36	6918.52	6466.18
W0JLM8	16	7	82.0675	0.000165006	7.09275e-05	2.34905	0.99943	ACE	PRP	25090.7	Uncharacterized protein OS=Desulfurella acetivorans A63 OX=694431 GN=DESACE_03965 PE=4 SV=1	2540.61	3266.7	2682.55	3465.96	3177.44	2263.24	819.422	918.075	1132.25	1080.45	1331.68	2123.89
W0JJI1	51	31	362.968	0.0018115	0.000557566	2.34633	0.965342	ACE	PRP	90314.5	Chemotaxis protein A OS=Desulfurella acetivorans A63 OX=694431 GN=DESACE_06920 PE=4 SV=1	25653.3	22063	23886.5	34932.9	27063.7	29348.6	10782.2	10914.3	18190.9	18312.8	5228.3	6019.49
W0JI21	22	11	179.055	0.000246395	0.000100703	2.33356	0.998639	ACE	PRP	25243.3	50S ribosomal protein L1 OS=Desulfurella acetivorans A63 OX=694431 GN=rplA PE=3 SV=1	18367.2	19889.2	28159.9	18107.5	15314.9	17195.9	6163.86	6766.35	7086.21	7456.66	7397.69	15282
W0JHT7	2	1	10.4296	0.0432367	0.00872444	2.31696	0.5515	ACE	PRP	23612.3	Transposase OS=Desulfurella acetivorans A63 OX=694431 GN=DESACE_01120 PE=4 SV=1	1008.03	735.415	1069.25	2870.99	2548.57	3877.43	243.226	340.504	301.498	955.644	454.192	2931.47
W0JHF9	13	5	106.686	3.32431e-05	1.82685e-05	2.31668	0.999993	ACE	PRP	16078.5	50S ribosomal protein L15 OS=Desulfurella acetivorans A63 OX=694431 GN=rplO PE=3 SV=1	32195.2	23232.5	25052.5	38281.4	22539.5	22776.5	8640.29	13583.6	11312.3	12899.8	10382.2	14006.3
W0JKK2	39	20	249.227	1.68663e-05	1.05124e-05	2.31176	0.999999	ACE	PRP	47001.7	Phosphoribosylamine--glycine ligase OS=Desulfurella acetivorans A63 OX=694431 GN=purD PE=3 SV=1	13007.4	12738.4	14345.1	17302.2	15884.6	18043.1	6893.45	6801.19	7841.12	8175.54	4628.19	5163.18
W0JG90	32	19	257.908	0.000516797	0.000186729	2.30584	0.99449	ACE	PRP	33710.1	Malate dehydrogenase OS=Desulfurella acetivorans A63 OX=694431 GN=mdh PE=3 SV=1	76832.9	40477.1	38310.5	82522.7	44174.6	42673.9	27872.1	27904.3	18914.2	18918.9	21457.5	25875.7
W0JKF9	5	2	25.9805	0.0247406	0.00535328	2.26532	0.663329	ACE	PRP	73757.2	Uncharacterized protein OS=Desulfurella acetivorans A63 OX=694431 GN=DESACE_02450 PE=3 SV=1	340.355	1034.4	945.266	300.81	928.955	961.606	296.713	386.764	207.799	167.752	402.111	530.361
W0JH59	17	10	91.5498	0.00234913	0.000693096	2.25915	0.952737	ACE	PRP	40332.8	Histidine kinase domain-containing protein OS=Desulfurella acetivorans A63 OX=694431 GN=DESACE_06930 PE=4 SV=1	3341.02	2205.71	3860.1	5853.65	4143.49	6824.42	2637.67	1684.06	1453.3	2261.84	2053.63	1519.32
W0JHR9	70	6	483.337	0.000256933	0.000104157	2.24376	0.998517	ACE	PRP	126284	NAD-glutamate dehydrogenase OS=Desulfurella acetivorans A63 OX=694431 GN=DESACE_02000 PE=4 SV=1	29373.5	30419.6	32530.4	32217.5	35539.5	33935.6	10029.2	11932.1	8003.3	18626.8	19217.9	18660
W0JEI5	11	6	71.5761	0.00456085	0.0012427	2.24046	0.905064	ACE	PRP	27272.1	7-cyano-7-deazaguanine synthase OS=Desulfurella acetivorans A63 OX=694431 GN=queC PE=3 SV=1	11177.4	4183.66	7208.12	6903.74	4454.96	3685.24	3544.75	1868.43	4164.98	2582.92	2329.38	2297.68
W0JLR5	3	2	16.0712	0.0335749	0.006961	2.23623	0.603397	ACE	PRP	18312.2	Flagellar protein FliL OS=Desulfurella acetivorans A63 OX=694431 GN=DESACE_09085 PE=3 SV=1	582.781	459.206	598.304	488.77	489.663	352.399	14.9834	26.9286	568.514	420.38	65.8876	231.936
W0JI18	21	8	150.054	0.00015613	6.76958e-05	2.20301	0.999498	ACE	PRP	50848.9	M18 family aminopeptidase OS=Desulfurella acetivorans A63 OX=694431 GN=DESACE_03455 PE=3 SV=1	5062.3	5162.31	5213.78	6920.2	6233.96	6076.58	2334.73	2455.54	2405.53	2397.99	1660.4	4483.01
W0JK62	14	6	85.7331	6.14791e-08	1.06047e-07	2.20216	1	ACE	PRP	32769.5	FliMN_C domain-containing protein OS=Desulfurella acetivorans A63 OX=694431 GN=DESACE_00435 PE=4 SV=1	17267.8	18627.8	18746	21300.2	20651.2	18061.4	8826.43	9022.67	9518.52	9215.77	8503.22	6977.85
W0JFV0	31	17	201.269	0.00444451	0.00122123	2.1967	0.907388	ACE	PRP	37627.5	N-acetyl glucosamine/N-acetyl galactosamine epimerase OS=Desulfurella acetivorans A63 OX=694431 GN=DESACE_07740 PE=4 SV=1	13048.4	14148.3	11383.6	22213.7	21074	15031.9	3982.26	4892.43	4942.85	10427.7	4867.25	14998.9
W0JDV2	18	12	163.906	5.63471e-08	1.00343e-07	2.18378	1	ACE	PRP	23526.7	30S ribosomal protein S3 OS=Desulfurella acetivorans A63 OX=694431 GN=rpsC PE=3 SV=1	55391.1	56023.4	58549.4	75234.5	66841.1	64469.9	28355.3	28524.9	27444.5	28634.1	27246	32207.3
W0JLP7	7	5	37.3491	0.00031989	0.000125905	2.17752	0.997705	ACE	PRP	19301.5	Uncharacterized protein OS=Desulfurella acetivorans A63 OX=694431 GN=DESACE_08860 PE=4 SV=1	4655.06	4427.05	4976.92	3101.66	2718.39	3226.75	1480.11	1629.75	1985.17	1785.79	1209.73	2520.54
W0JJG3	14	6	69.6616	0.0021014	0.000625557	2.16966	0.958512	ACE	PRP	58453.3	4-hydroxybutyrate CoA-transferase OS=Desulfurella acetivorans A63 OX=694431 GN=DESACE_06795 PE=4 SV=1	13779.9	13434.1	9260.54	15970	15021	11678.7	3271.36	3100.78	7414.68	8998.75	5840.53	7851.55
W0JK19	29	18	186.859	1.33211e-06	1.14753e-06	2.16238	1	ACE	PRP	35287.6	Diguanylate cyclase OS=Desulfurella acetivorans A63 OX=694431 GN=DESACE_06945 PE=4 SV=1	108965	103380	99109.4	118180	119584	113270	38282.3	44231.5	51054.5	57894.5	59324	55583.8
W0JEN4	19	8	107.743	2.38711e-05	1.39212e-05	2.16179	0.999998	ACE	PRP	26085.9	Uridylate kinase OS=Desulfurella acetivorans A63 OX=694431 GN=pyrH PE=3 SV=1	12489.6	16371.2	17506.3	18502.1	19794.8	21651	9511.2	9612.55	8182.97	8587.15	6296.75	6988.44
W0JI95	38	21	269.093	1.54542e-07	2.08265e-07	2.15164	1	ACE	PRP	40547.7	Cell division protein FtsZ OS=Desulfurella acetivorans A63 OX=694431 GN=ftsZ PE=3 SV=1	22273.9	21407.4	22136.4	25500.5	22283	23688.2	9033.04	9603.77	12643.2	11981.5	9750.7	10794.8
W0JDB1	30	11	213.069	0.00263966	0.000767462	2.13933	0.94606	ACE	PRP	42256.8	Protein-glutamate methylesterase/protein-glutamine glutaminase OS=Desulfurella acetivorans A63 OX=694431 GN=cheB PE=3 SV=1	2761.68	3603.96	5750	4607.39	4526.61	5718.51	3029.89	2239.98	2078.38	2750.14	1069.86	1437.67
W0JDZ9	16	4	87.1743	1.30008e-05	8.52957e-06	2.13153	1	ACE	PRP	35363.7	Radical SAM protein OS=Desulfurella acetivorans A63 OX=694431 GN=DESACE_02915 PE=4 SV=1	47275.8	38283	45525.3	60956.1	52679	55714.4	27899.3	28513.4	19156.3	22351.7	19868.4	23158.1
W0JG06	25	7	140.373	0.00047158	0.000174826	2.13051	0.995301	ACE	PRP	49502.4	Signal recognition particle protein OS=Desulfurella acetivorans A63 OX=694431 GN=ffh PE=3 SV=1	11177.3	27936.9	22353	25296.4	21116	20337.5	9896.73	10256.7	10942.2	7709.92	9952.9	11423.1
W0JIN0	22	15	136.702	0.00760858	0.00196571	2.12779	0.850472	ACE	PRP	12983.1	Robl_LC7 domain-containing protein OS=Desulfurella acetivorans A63 OX=694431 GN=DESACE_04460 PE=4 SV=1	9137.23	16221.3	9847.81	22343.9	17323.7	11310.9	3758.6	4327	5470.17	5553.33	6681.55	14713.7
W0JKN6	13	7	103.202	1.84411e-06	1.49515e-06	2.11372	1	ACE	PRP	19225	Ribosom_S30AE_C domain-containing protein OS=Desulfurella acetivorans A63 OX=694431 GN=DESACE_03425 PE=4 SV=1	17590	18451.6	16096.4	20490	19822.8	15757.2	9795.2	7646.29	8280.75	10615.3	7257.16	7598.42
W0JKD0	8	2	63.6695	0.0132202	0.00311675	2.10813	0.772868	ACE	PRP	13833.9	Chemotaxis protein CheY OS=Desulfurella acetivorans A63 OX=694431 GN=DESACE_07955 PE=4 SV=1	1235.03	1636.03	1167.26	1427.91	2268.87	1599.69	625.397	746.033	1105.91	1247.28	191.402	511.974
W0JGS2	17	11	133.801	0.000640796	0.000225806	2.10493	0.992108	ACE	PRP	10163.8	Putative septation protein SpoVG OS=Desulfurella acetivorans A63 OX=694431 GN=spoVG PE=3 SV=1	13610	12904.9	7416.02	17696.4	13381.1	8025.9	4748.93	6059.48	6109.27	5867.34	5665.84	6245.93
W0JFH8	20	8	143.042	1.49775e-06	1.25515e-06	2.09156	1	ACE	PRP	38608.3	Galactose-1-phosphate uridylyltransferase OS=Desulfurella acetivorans A63 OX=694431 GN=DESACE_07940 PE=4 SV=1	38749.7	31344	31538.3	42504.7	37070.5	33396.6	18776.7	20638.7	14899.8	14834.8	16139.7	17314.8
W0JGT2	28	6	156.52	0.00240644	0.000707911	2.08836	0.951412	ACE	PRP	85422	Endonuclease MutS2 OS=Desulfurella acetivorans A63 OX=694431 GN=DESACE_04760 PE=3 SV=1	14831	11461.2	11641.9	10880.6	6818.97	6464.24	5799.58	5202.55	4334.02	2766.76	5605.93	6026.42
W0JI12	66	32	443.095	7.42667e-05	3.61279e-05	2.07761	0.999924	ACE	PRP	89917.3	Lon protease OS=Desulfurella acetivorans A63 OX=694431 GN=lon PE=2 SV=1	61059.1	52790.4	41723.9	71189	63079.2	47242.6	29411.7	34573.7	20416.5	23221.8	24551.1	30071.7
W0JJX8	6	3	32.6184	1.76638e-06	1.44387e-06	2.07638	1	ACE	PRP	24181.2	Phosphoribosylglycinamide formyltransferase OS=Desulfurella acetivorans A63 OX=694431 GN=purN PE=3 SV=1	2016.98	2508.96	2802.97	2527.45	2483.6	2520.86	1228.44	1034.15	1278.02	1404.01	949.452	1263.02
W0JFL8	43	28	327.921	4.98364e-06	3.57548e-06	2.07061	1	ACE	PRP	37178.1	Electron transfer flavoprotein subunit alpha OS=Desulfurella acetivorans A63 OX=694431 GN=DESACE_08360 PE=4 SV=1	90284.4	85608.8	99995.1	117965	99637.8	111990	53624	53804.3	51939.8	54434.2	37474.3	41140.2
W0JKX7	11	3	68.5308	4.37819e-06	3.21039e-06	2.06001	1	ACE	PRP	12863.6	Nitro_FeMo-Co domain-containing protein OS=Desulfurella acetivorans A63 OX=694431 GN=DESACE_05025 PE=4 SV=1	10998.3	9731.65	10363.1	14160.3	10892.6	10674.1	4157.51	5552.88	4884.59	5977.26	5567.01	6297.45
W0JEQ4	14	9	106.598	4.72719e-05	2.49427e-05	2.05826	0.99998	ACE	PRP	8850.99	Acyl carrier protein OS=Desulfurella acetivorans A63 OX=694431 GN=acpP PE=3 SV=1	101229	74491.3	65954.4	123632	82723.7	72073.3	42272.5	44545.8	37678.6	41051.7	39228.8	47913.7
W0JHS1	17	6	80.0046	0.000173351	7.32517e-05	2.04006	0.999363	ACE	PRP	37725.1	UDP-3-O-acylglucosamine N-acyltransferase OS=Desulfurella acetivorans A63 OX=694431 GN=lpxD PE=3 SV=1	7152.24	7016.42	7966.27	7058.45	8002.26	8993.95	4420.87	4577.64	4574.26	4086.91	2542.18	2439.47
W0JK96	56	30	407.191	1.10259e-05	7.47992e-06	2.02967	1	ACE	PRP	51775.2	Propanediol utilization protein OS=Desulfurella acetivorans A63 OX=694431 GN=DESACE_09315 PE=4 SV=1	129635	99820.5	110378	155175	113362	119364	56029.2	54602.3	67372.5	73845.1	48521.6	58177.5
W0JJU7	28	7	211.715	1.17819e-05	7.78109e-06	2.02828	1	ACE	PRP	30513.7	Acetylglutamate kinase OS=Desulfurella acetivorans A63 OX=694431 GN=argB PE=3 SV=1	9380.94	7374.37	7486.93	11741	8204.44	7700.92	3645.49	4331.73	3841	4251.07	4436.39	5076.89
W0JHL0	18	7	116.825	2.81216e-08	6.3428e-08	2.02401	1	ACE	PRP	18398	Diadenosine polyphosphate hydrolase OS=Desulfurella acetivorans A63 OX=694431 GN=DESACE_01570 PE=4 SV=1	22018	22685.4	21024.7	28007.9	23957.5	22816.9	12324.6	11959.3	10985.3	11560.9	10778.1	11813.3
W0JID4	24	12	138.761	2.89446e-05	1.63079e-05	2.02216	0.999996	ACE	PRP	33701.7	Epimerase OS=Desulfurella acetivorans A63 OX=694431 GN=DESACE_03590 PE=4 SV=1	14664.6	15722.5	15069.9	19843.9	21106.9	19602.8	10284.4	10073.9	9045.86	8735.87	6340.53	7943.91
W0JIW7	2	1	11.6654	1.95776e-05	1.18325e-05	2.01498	0.999999	ACE	PRP	14640.2	MerR family transcriptional regulator OS=Desulfurella acetivorans A63 OX=694431 GN=DESACE_03760 PE=4 SV=1	4817.7	4399.68	4862.47	4178.54	4755.57	4836.64	1855.58	2085.02	2850.61	3116.1	1826.17	2088.32
W0JH87	17	8	125.745	0.0314792	0.0065572	2.0046	0.61633	ACE	PRP	32342.6	Sigma factor regulator FecR OS=Desulfurella acetivorans A63 OX=694431 GN=DESACE_01525 PE=4 SV=1	4812.09	3780.17	4357.77	4391.87	4014.25	4191.85	299.95	2885.13	3691.26	3218.85	1515.99	1133.5
W0JG40	22	8	148.487	0.043336	0.00872444	2.00072	0.551022	ACE	PRP	46736.1	Pyridine nucleotide-disulfide oxidoreductase OS=Desulfurella acetivorans A63 OX=694431 GN=DESACE_08740 PE=4 SV=1	19655.8	27880.2	27405	19847.5	29897.3	29894	18598.8	21245.1	15348	17456.9	2098.58	2514.59
W0JHN7;W0JGX5	12	7	90.838	5.17208e-05	2.65868e-05	1.98295	0.999973	ACE	PRP	11922	Uncharacterized protein OS=Desulfurella acetivorans A63 OX=694431 GN=DESACE_09375 PE=4 SV=1	17389.8	15418.3	14553.8	23224.4	18634	17571.1	8440.68	12106.9	9476	8612.67	6766.36	8452.31
W0JI35	8	5	35.5202	3.05761e-05	1.71303e-05	1.96265	0.999995	ACE	PRP	13015.6	50S ribosomal protein L22 OS=Desulfurella acetivorans A63 OX=694431 GN=rplV PE=3 SV=1	11189.6	9203.18	9549.13	13099.4	9762.42	9609.75	4599.77	4331.45	5229.65	5496.6	4764.6	7378.57
W0JH75	96	44	597.846	4.24297e-07	4.86355e-07	1.94955	1	ACE	PRP	68894.4	Chaperone protein DnaK OS=Desulfurella acetivorans A63 OX=694431 GN=dnaK PE=2 SV=1	50753.6	46741.8	44829.9	54543.7	46323.7	44514.2	21459.5	25032.5	24099.4	24489.2	22343.1	30152.5
W0JEM4	5	2	35.1853	0.0187765	0.00427507	1.94633	0.714064	ACE	PRP	55382.6	Multifunctional fusion protein OS=Desulfurella acetivorans A63 OX=694431 GN=nnrE PE=3 SV=1	3807.68	10528.6	4681.28	7093.14	11209.3	4969.49	2266.88	4287.01	3375.84	3061.35	3134.31	5602.44
W0JLL9	8	5	50.1212	0.00794681	0.00202683	1.94114	0.845064	ACE	PRP	27725.5	Molybdopterin domain-containing protein OS=Desulfurella acetivorans A63 OX=694431 GN=DESACE_06590 PE=4 SV=1	5980.88	5797.38	5040.94	3840.32	3777.25	3753.2	1268.31	1145.51	2574.72	3578.49	2239.93	3715.44
W0JJL1	13	2	90.4336	5.99336e-05	3.01135e-05	1.94068	0.999958	ACE	PRP	35215.6	Anthranilate phosphoribosyltransferase OS=Desulfurella acetivorans A63 OX=694431 GN=DESACE_08105 PE=4 SV=1	2396.05	1967.35	1619.65	2608.06	2113.56	1835.97	939.145	924.935	1447.36	1067.72	941.378	1141.46
W0JGZ6	56	37	453.329	1.95287e-05	1.18325e-05	1.91263	0.999999	ACE	PRP	44032.8	Phosphoglycerate kinase OS=Desulfurella acetivorans A63 OX=694431 GN=pgk PE=3 SV=1	53349.2	45856.8	43456.8	66062.2	55441.5	53127.6	24536.4	27036.3	33680	31288.1	22530.7	26822.6
W0JJU4	21	8	164.754	0.000994389	0.000327277	1.90919	0.984495	ACE	PRP	21562.8	Orotate phosphoribosyltransferase OS=Desulfurella acetivorans A63 OX=694431 GN=pyrE PE=3 SV=1	29324.9	24085.8	27483.3	31732.4	28226.3	28271.5	8885.3	10911.3	14302.6	26156.4	14495.5	13833.3
W0JHZ6	19	14	124.978	2.29867e-05	1.35641e-05	1.90362	0.999998	ACE	PRP	47573.1	3-phosphoshikimate 1-carboxyvinyltransferase OS=Desulfurella acetivorans A63 OX=694431 GN=aroA PE=3 SV=1	5727.34	3744.63	4631.6	5053.39	3744.35	4046.16	2843.63	2306.58	2574.65	2209.95	2092.28	2128.8
W0JK23	63	32	394.56	0.000259759	0.000104876	1.89533	0.998483	ACE	PRP	38016.8	Aspartate-semialdehyde dehydrogenase OS=Desulfurella acetivorans A63 OX=694431 GN=asd PE=3 SV=1	126434	95678.1	94553.1	149995	112014	101834	46142.2	48305.3	73323.4	77288	50362.8	63623.8
W0JIC1	20	11	163.176	0.00201616	0.000609038	1.89495	0.960514	ACE	PRP	30801.8	1_4-dihydroxy-6-naphtoate synthase OS=Desulfurella acetivorans A63 OX=694431 GN=mqnD PE=3 SV=1	9463.33	8233.25	8241.83	9596.69	8322.41	7843.39	2340.74	3363.55	3517.18	5470.54	5719.16	6872.34
W0JJG0	27	6	148.889	1.71801e-06	1.41593e-06	1.88158	1	ACE	PRP	50823.8	DNA recombination protein RmuC OS=Desulfurella acetivorans A63 OX=694431 GN=DESACE_07590 PE=4 SV=1	5647.54	5516.01	5678.32	6537.81	6683.06	6201.02	3113.86	3341.66	3715.48	3616.75	2651.42	2833.85
W0JJK3	8	2	45.5671	0.00179388	0.000553851	1.87751	0.965759	ACE	PRP	28277.4	Iron ABC transporter OS=Desulfurella acetivorans A63 OX=694431 GN=DESACE_05775 PE=4 SV=1	17800.8	19420.3	17474.7	26774.7	21865.9	16972.8	12235.1	13943.3	9897.7	14134.1	5966.07	7902.77
W0JH68	32	17	249.958	0.000827943	0.000281796	1.87541	0.98819	ACE	PRP	37909.4	Ketol-acid reductoisomerase (NADP(+)) OS=Desulfurella acetivorans A63 OX=694431 GN=ilvC PE=3 SV=1	54556.1	49915.6	52323.7	83145.1	72220	69944.3	39129.6	50422.5	24273	31889.4	28412.3	29618.3
W0JFU6	23	12	123.261	0.00465673	0.00126537	1.87437	0.903163	ACE	PRP	32818.2	GTPase Era OS=Desulfurella acetivorans A63 OX=694431 GN=era PE=3 SV=1	23046.8	19686.9	21570.7	26997.2	22158	21176.3	5622.79	8170.04	9168.5	20871.3	14994.4	13002.8
W0JDL5	29	10	172.831	0.00167109	0.000519537	1.87201	0.968667	ACE	PRP	64778.2	DNA polymerase III OS=Desulfurella acetivorans A63 OX=694431 GN=DESACE_01195 PE=4 SV=1	25191.4	24110.9	24052.8	33274.8	27830.1	26184.6	18643.2	20659	14137.1	14794.9	9402.83	8177.22
W0JF65	14	8	124.802	0.00391406	0.00109952	1.86516	0.918238	ACE	PRP	27717.8	Crotonase OS=Desulfurella acetivorans A63 OX=694431 GN=DESACE_02755 PE=4 SV=1	9642.63	11955.7	9831.79	4964.29	10567.9	8056.03	4772.62	7311.05	5108.26	4862.83	3354.41	4088.73
W0JFN4	7	2	32.4197	0.000711531	0.000246379	1.84902	0.990664	ACE	PRP	11252.3	Sec translocon accessory complex subunit YajC OS=Desulfurella acetivorans A63 OX=694431 GN=yajC PE=3 SV=1	2895.04	2127.55	2843.32	4079.86	2734.21	3374.67	1506	1206.43	1645.06	1884.72	1311.8	2210.43
W0JD91	5	3	30.2248	0.00802888	0.00203735	1.84496	0.843769	ACE	PRP	21893.2	Methyltransferase type 11 OS=Desulfurella acetivorans A63 OX=694431 GN=DESACE_00250 PE=4 SV=1	7095.99	13738.3	7949.9	12476.6	18041.3	13842.5	5193.96	9631.69	6165.29	6814.4	4799.84	7040.34
W0JMK8	22	3	116.726	0.000390959	0.000147081	1.84158	0.996647	ACE	PRP	45125.2	Uncharacterized protein OS=Desulfurella acetivorans A63 OX=694431 GN=DESACE_09100 PE=4 SV=1	7830.99	5907.3	6995.74	7442.61	6208.14	7129.82	3677.56	2309.62	4795.01	4080.54	3038.68	4641.46
W0JJC1	10	5	73.1874	0.0129698	0.00306495	1.8391	0.77587	ACE	PRP	11219.4	50S ribosomal protein L21 OS=Desulfurella acetivorans A63 OX=694431 GN=rplU PE=3 SV=1	24443.3	16116.5	15399.8	29861.9	18604.1	17312.7	7088.27	6937.43	8066.77	7774.35	8529.56	27798.2
W0JLP1	9	3	46.3812	0.00897962	0.00225059	1.83859	0.829223	ACE	PRP	31670.4	Uncharacterized protein OS=Desulfurella acetivorans A63 OX=694431 GN=DESACE_04225 PE=4 SV=1	2282.69	2316.04	2295.44	2474.91	2569.38	2477.23	1508.68	1525.07	1925.26	1688.37	545.322	647.901
W0JDK4	4	2	27.9074	0.0055344	0.00147967	1.83711	0.886364	ACE	PRP	8287.96	Translation initiation factor IF-1 OS=Desulfurella acetivorans A63 OX=694431 GN=infA PE=3 SV=1	4864.11	4107.26	4246.99	6148.05	4788.46	4881.27	1322.56	2109.81	1936.23	3600.69	2133.81	4702.24
W0JFZ6	37	13	267.483	0.00114132	0.000368342	1.82295	0.981132	ACE	PRP	51668.2	Glutamyl-tRNA(Gln) amidotransferase subunit A OS=Desulfurella acetivorans A63 OX=694431 GN=gatA PE=3 SV=1	16634.1	20856.7	18183.6	33465.4	24805.4	21352	11133.9	15299.5	11989.9	12623.3	8674.8	14497.5
W0JHD6	7	2	56.5664	0.00249556	0.000727686	1.8224	0.949358	ACE	PRP	11568.6	30S ribosomal protein S10 OS=Desulfurella acetivorans A63 OX=694431 GN=rpsJ PE=3 SV=1	11862.3	8706.03	9655.07	15848	10886.9	12310.6	3968.15	4811.39	7590.7	9013.55	5181.54	7444.36
W0JK46	11	4	57.2349	0.00143003	0.000454171	1.81326	0.974372	ACE	PRP	48397.2	Cytochrome D ubiquinol oxidase subunit I OS=Desulfurella acetivorans A63 OX=694431 GN=DESACE_07255 PE=3 SV=1	6086.98	6531.14	9814.36	7241.51	7694.36	9803.07	5904.85	5836.68	3318.25	3775.43	3086.44	4093.05
W0JHY0	2	2	6.059	0.0436438	0.00875726	1.80669	0.549548	ACE	PRP	8469.91	Uncharacterized protein OS=Desulfurella acetivorans A63 OX=694431 GN=DESACE_08985 PE=4 SV=1	727.655	650.941	693.327	835.483	854.216	878.952	71.5643	516.551	392.847	404.193	498.719	684.678
W0JIE9	31	14	221.737	0.00115639	0.000372	1.7816	0.980783	ACE	PRP	16964.4	Molecular chaperone OS=Desulfurella acetivorans A63 OX=694431 GN=DESACE_03770 PE=3 SV=1	215984	165151	153292	275005	193363	177078	77316.6	95241.4	122951	124681	94629.1	147434
W0JHE9	20	8	156.993	0.000144829	6.36255e-05	1.77809	0.999579	ACE	PRP	33033.8	Uncharacterized protein OS=Desulfurella acetivorans A63 OX=694431 GN=DESACE_05890 PE=4 SV=1	6139.68	5894.52	5338.16	5353.15	5074.31	4301.54	2170.44	2996.4	3613.02	3312.61	2446.16	3515.2
W0JGT7	39	22	276.654	3.23637e-06	2.48266e-06	1.7732	1	ACE	PRP	48650.4	Uncharacterized protein OS=Desulfurella acetivorans A63 OX=694431 GN=DESACE_04905 PE=4 SV=1	31275	29341	29240.4	33616.2	33198.3	30807.4	19830.1	21148.8	15804.4	16025	14748.2	18172.1
W0JEM9	5	4	18.8253	0.000126206	5.70289e-05	1.76684	0.999697	ACE	PRP	39735.8	4-hydroxy-3-methylbut-2-en-1-yl diphosphate synthase (flavodoxin) OS=Desulfurella acetivorans A63 OX=694431 GN=ispG PE=3 SV=1	2670.44	2684.99	2672.06	3800.38	3067.53	2946.61	1736.82	1814.34	1872.57	1919.89	1156.31	1598.32
W0JFE2	44	27	315.618	0.000920435	0.00030699	1.76567	0.986155	ACE	PRP	37342.5	3-deoxy-7-phosphoheptulonate synthase OS=Desulfurella acetivorans A63 OX=694431 GN=DESACE_06435 PE=4 SV=1	61656.5	76542.9	88762	115044	86298.2	89690.1	36804.5	37546	52193	53062	48322.2	65442.3
W0JEY4	3	2	14.8659	0.000385602	0.000145659	1.7523	0.996731	ACE	PRP	31821.4	4-hydroxy-3-methylbut-2-enyl diphosphate reductase OS=Desulfurella acetivorans A63 OX=694431 GN=ispH PE=3 SV=1	11745.7	12278.1	11764.8	15182.4	14603.9	13675	5404.68	5710.34	8295.73	8286.83	7141.42	10387.3
W0JF40	25	13	173.888	0.0244806	0.00531878	1.7506	0.665337	ACE	PRP	33277.8	2-nitropropane dioxygenase OS=Desulfurella acetivorans A63 OX=694431 GN=DESACE_05515 PE=4 SV=1	30244.2	30901.2	40994.9	31025.3	31631.7	42066.7	17648.5	17589.5	34458	32264.7	8816.72	7389.98
W0JJK7	10	2	70.7446	0.000171819	7.32246e-05	1.75053	0.999376	ACE	PRP	20784.8	HAD family hydrolase OS=Desulfurella acetivorans A63 OX=694431 GN=DESACE_07265 PE=4 SV=1	4012.47	4353.81	4133.49	3799.6	4550.23	4082.74	1696.52	1798.43	2638.81	2551.45	3132.87	2424.65
W0JF56	51	25	377.92	0.000524933	0.000188305	1.74945	0.994341	ACE	PRP	57139.6	30S ribosomal protein S1 OS=Desulfurella acetivorans A63 OX=694431 GN=DESACE_06710 PE=4 SV=1	23945.7	32637.1	32780.9	18933.8	31793.1	31736.5	15645.8	15964.6	14591.8	14839.8	15687.6	21487.9
W0JEH7	33	17	234.61	0.00792893	0.00202683	1.74765	0.845347	ACE	PRP	63375.2	2-oxoacid:ferredoxin oxidoreductase subunit alpha OS=Desulfurella acetivorans A63 OX=694431 GN=DESACE_03305 PE=4 SV=1	13371.2	12288	11682.7	10554.5	11207.4	11471	8076.9	9972.1	7148.53	7726.05	4636.99	2821.98
W0JD10	63	36	421.137	0.0199663	0.00451504	1.7416	0.703082	ACE	PRP	79467.6	Vitamin B12-dependent ribonucleotide reductase OS=Desulfurella acetivorans A63 OX=694431 GN=DESACE_00550 PE=3 SV=1	48417.1	50511.9	53139.1	50553.2	61527.8	62638.1	25952.9	50743.1	38373.7	45633.6	14320.8	12611.6
W0JM22	8	4	49.1905	0.000103358	4.83915e-05	1.73303	0.999816	ACE	PRP	45007.2	Uncharacterized protein OS=Desulfurella acetivorans A63 OX=694431 GN=DESACE_06370 PE=4 SV=1	11431.2	10906.7	11011.1	13120.5	13796.4	12379.9	8031.27	7560.28	7552.84	8119.41	5245.04	5409.51
W0JIA9	19	10	161.774	0.000584779	0.000208275	1.7314	0.99321	ACE	PRP	21509.8	Nitroreductase OS=Desulfurella acetivorans A63 OX=694431 GN=DESACE_03340 PE=4 SV=1	44314.5	33312.2	31612.4	53379.7	37765.7	34084.4	19445.1	24571.1	20028.6	23285.2	18316.9	29774.5
W0JDW7	26	9	238.972	1.07107e-05	7.31588e-06	1.72195	1	ACE	PRP	24433.3	Adenylate kinase OS=Desulfurella acetivorans A63 OX=694431 GN=adk PE=3 SV=1	29677.7	29048.8	30853.9	36264.7	31125.8	29229.6	19697	17195.4	20938.6	20024.9	15066.8	15211.1
W0JK82	92	47	757.053	0.00640976	0.00168213	1.72007	0.870608	ACE	PRP	98024.7	Pyruvate_ phosphate dikinase OS=Desulfurella acetivorans A63 OX=694431 GN=DESACE_07515 PE=3 SV=1	105930	68745.6	56763.9	136929	81213.9	68018.7	47527.7	56192	51491.9	45772.5	39109.4	60826.4
W0JIB4	31	18	214.102	0.000663519	0.00023299	1.71723	0.99165	ACE	PRP	50319.6	Tryptophan synthase beta chain OS=Desulfurella acetivorans A63 OX=694431 GN=trpB PE=3 SV=1	30754.8	26091.1	28357.8	36596.2	30058.1	30197.4	21324.6	20951.2	20284.6	18601.3	11697.7	13157.5
W0JH23	13	7	77.8543	0.000480893	0.000176312	1.71353	0.995137	ACE	PRP	26941.7	ABC transporter ATP-binding protein OS=Desulfurella acetivorans A63 OX=694431 GN=DESACE_01100 PE=4 SV=1	14831.1	11936.6	10221.9	18725.8	13673.3	11701.4	7019.5	8382.18	7571.77	7487	6862.29	10000.8
W0JDU8	22	10	171.05	0.000179603	7.55733e-05	1.71336	0.99931	ACE	PRP	23787.9	50S ribosomal protein L4 OS=Desulfurella acetivorans A63 OX=694431 GN=rplD PE=3 SV=1	7320.12	5291.54	5624.31	8465.04	5294.78	5891.37	3216.49	3282.7	4193.97	3558.34	3708.03	4153.28
W0JJJ6	47	30	345.661	0.000109291	5.04582e-05	1.70812	0.999788	ACE	PRP	54183.1	Glycogen synthase OS=Desulfurella acetivorans A63 OX=694431 GN=glgA PE=3 SV=1	31018.2	26317.4	26512.3	34933.6	27883.7	26960.1	14578	16444.5	14404.6	15329	17112.2	23778.7
W0JDX9	7	5	53.6784	0.0205221	0.00461977	1.6979	0.698113	ACE	PRP	21761.8	Pyrazinamidase/nicotinamidase pxnc OS=Desulfurella acetivorans A63 OX=694431 GN=DESACE_02695 PE=4 SV=1	3531.28	3348.98	3162.67	5525.07	4043.74	3422.84	1052.17	2180.95	2954.43	3088.33	1174.57	3116.06
W0JIP1	16	7	104.617	0.000185414	7.76904e-05	1.68498	0.99926	ACE	PRP	28997.8	Site-determining protein OS=Desulfurella acetivorans A63 OX=694431 GN=DESACE_05475 PE=3 SV=1	9639.29	10800.3	10798.3	14621.8	14616.1	14061.6	7667.72	8744.3	7731.83	6293.69	6689.72	7109.19
W0JI61	22	10	124.593	0.0042766	0.00118797	1.67915	0.910777	ACE	PRP	35176.3	Ornithine carbamoyltransferase OS=Desulfurella acetivorans A63 OX=694431 GN=DESACE_03970 PE=3 SV=1	17490.9	12656.1	10331.7	20551.5	13076.4	11783.9	6530.78	8400.82	6968.68	7625.03	9919.3	11706.6
W0JHH2	7	4	37.1691	0.00178985	0.000553851	1.6791	0.965854	ACE	PRP	14448.6	DDE_Tnp_1 domain-containing protein OS=Desulfurella acetivorans A63 OX=694431 GN=DESACE_06170 PE=4 SV=1	825.311	599.542	670.986	598.298	605.847	570.058	339.018	279.201	307.517	322.023	590.535	466.539
W0JME1	6	2	45.2223	0.00280059	0.000807191	1.67614	0.942412	ACE	PRP	17147.9	Uncharacterized protein OS=Desulfurella acetivorans A63 OX=694431 GN=DESACE_08245 PE=4 SV=1	6546.12	6735.26	7780.14	6766.78	7110.87	7834.55	5181.27	4606.3	5212.1	5186.67	2900.19	2432.69
W0JHL9	10	4	55.7718	0.0042473	0.00118313	1.67587	0.911373	ACE	PRP	31738.2	Methyl-accepting transducer domain-containing protein OS=Desulfurella acetivorans A63 OX=694431 GN=DESACE_06910 PE=4 SV=1	6496.89	5316.93	6138.13	5890	6448.5	7504.99	4300.7	4589.68	4196.35	4847.63	2534.82	2083.51
W0JKI0	25	13	133.768	6.07362e-05	3.02845e-05	1.66208	0.999957	ACE	PRP	35121.5	Uncharacterized protein OS=Desulfurella acetivorans A63 OX=694431 GN=DESACE_02640 PE=4 SV=1	141780	134139	134153	189767	157602	141007	93819.2	100375	78842	102383	73620.6	91517.2
W0JGM1	12	3	66.22	0.000674035	0.000235852	1.65434	0.991436	ACE	PRP	57375	AAA_15 domain-containing protein OS=Desulfurella acetivorans A63 OX=694431 GN=DESACE_03815 PE=4 SV=1	2649.31	2084.95	2255.29	2852.15	2113.96	1992.07	1576.08	1726.04	1701.01	1246.88	1101.97	1078.99
W0JJG6	8	4	68.145	3.61628e-05	1.97067e-05	1.64765	0.999991	ACE	PRP	9366.9	Cell division topological specificity factor OS=Desulfurella acetivorans A63 OX=694431 GN=minE PE=3 SV=1	7374.44	6412.33	6509.93	8957.69	7001.83	6956.15	4398.05	5405.38	3990.38	4515.55	3781.52	4135.73
W0JE33	9	3	54.7369	0.00900467	0.00225059	1.64572	0.82885	ACE	PRP	18318.3	Uncharacterized protein OS=Desulfurella acetivorans A63 OX=694431 GN=DESACE_03320 PE=4 SV=1	2125.65	3166.89	3307.83	2891.38	2926.03	3428.76	1000.66	1589.1	1248.86	2240.18	2181.28	2584.16
W0JDI4	47	29	310.361	0.00598025	0.00159034	1.64435	0.878221	ACE	PRP	42077.3	Phosphoglycerate mutase OS=Desulfurella acetivorans A63 OX=694431 GN=DESACE_00925 PE=4 SV=1	31597.1	27648.6	26352.3	37271.2	33004.7	31170.4	14131.5	13341.4	13183.2	16663.5	24187	32242.8
W0JG45	15	9	126.128	0.0063791	0.00167851	1.63745	0.871144	ACE	PRP	21551.9	50S ribosomal protein L25 OS=Desulfurella acetivorans A63 OX=694431 GN=rplY PE=3 SV=1	12286.2	9324.89	10062	6989.29	8842.97	9279.98	5676.43	6264.67	6258.95	7952.82	5465.03	3061.2
W0JHJ1	2	1	7.8437	0.000105898	4.9349e-05	1.63141	0.999804	ACE	PRP	8094.56	30S ribosomal protein S21 OS=Desulfurella acetivorans A63 OX=694431 GN=rpsU PE=3 SV=1	10499.2	8971.1	9436.48	12608.1	10634.6	11194.8	6933.23	6401.42	6274.32	7912.03	4951.34	6355.65
W0JJA8	25	12	164.013	0.0110213	0.00266124	1.62356	0.800531	ACE	PRP	15041.2	Sulfurtransferase OS=Desulfurella acetivorans A63 OX=694431 GN=DESACE_07105 PE=4 SV=1	129398	119457	89839.9	183770	143452	98863.1	63486.8	78444.9	71266.7	81347.1	52512.7	123993
W0JFT8	12	3	59.1846	1.60246e-05	1.02439e-05	1.62235	1	ACE	PRP	51195.9	ATPase AAA OS=Desulfurella acetivorans A63 OX=694431 GN=DESACE_08965 PE=4 SV=1	3465.7	2892.09	3077.46	4073.99	3540.02	3750.71	2401.77	2120.86	2248.15	1917.83	2181.15	1951.14
W0JJ05	6	2	35.6726	0.00070328	0.00024437	1.60682	0.990835	ACE	PRP	44725.9	3-oxoacyl-[acyl-carrier-protein] synthase 2 OS=Desulfurella acetivorans A63 OX=694431 GN=DESACE_05495 PE=3 SV=1	5974.22	4446.78	3883.17	7223.9	5160.58	4796.66	3487.27	3550.64	3213.42	3165.97	2914.92	3262.52
W0JGV0	21	16	154.568	2.1233e-05	1.27557e-05	1.59569	0.999999	ACE	PRP	27670.5	zf-RING_7 domain-containing protein OS=Desulfurella acetivorans A63 OX=694431 GN=DESACE_05150 PE=4 SV=1	26181.6	23599.9	23631.3	31346.1	28036.5	25679.1	17462.5	18431.1	16148.3	16792.7	13466.3	17013.3
W0JI37	19	10	124.287	0.000282666	0.000112306	1.59057	0.998201	ACE	PRP	38058.8	Tryptophanyl-tRNA synthase OS=Desulfurella acetivorans A63 OX=694431 GN=DESACE_02595 PE=3 SV=1	3937.08	5142	5086.69	4458.31	4739.31	5498.93	3150.53	3190.22	3470.57	3510.66	2298.48	2525.4
W0JE66	96	51	759.603	5.69653e-05	2.8941e-05	1.58794	0.999964	ACE	PRP	98099.9	Chaperone protein ClpB OS=Desulfurella acetivorans A63 OX=694431 GN=clpB PE=3 SV=1	55635.1	53184.7	48794.3	71519.5	58696.5	54166.9	32760.7	37330.2	31748.1	35973.5	34505.1	43053.6
W0JEW5	4	2	22.5688	0.00137704	0.000440142	1.58211	0.975622	ACE	PRP	22293.8	ATP-dependent Clp protease proteolytic subunit OS=Desulfurella acetivorans A63 OX=694431 GN=clpP PE=3 SV=1	2250.53	2206.08	2402.81	1702.36	1606.45	1811.86	1328.45	1544.21	1506.72	1216.74	965.659	1010.45
W0JJY7	70	39	494.747	0.000357207	0.000137818	1.57625	0.997166	ACE	PRP	48604.1	Protein fixC OS=Desulfurella acetivorans A63 OX=694431 GN=DESACE_08355 PE=4 SV=1	62301.5	46427.5	54478.3	77357.3	52898.8	56494.4	34430.6	36622.6	38273.5	38547	30882.2	43262.7
W0JJW1	11	7	66.469	0.000361705	0.000138262	1.56579	0.997099	ACE	PRP	35730.5	Lactate dehydrogenase OS=Desulfurella acetivorans A63 OX=694431 GN=DESACE_08060 PE=3 SV=1	5725.3	5721.52	5007.6	7205.59	5587.99	5878.62	4477	4076.33	2758.54	4150.39	3527.13	3444.42
W0JHZ3	10	4	54.1878	0.00825994	0.00209066	1.56134	0.840157	ACE	PRP	19392.1	Cytoplasmic chaperone TorD family protein OS=Desulfurella acetivorans A63 OX=694431 GN=DESACE_01555 PE=4 SV=1	6848.6	5378.31	5510.86	7712.71	6864.41	6277.58	5298.65	5344.05	4282.84	4470.07	2944.15	2377.73
W0JIJ6	16	10	89.3286	0.000226684	9.41915e-05	1.55953	0.998857	ACE	PRP	23557.6	Probable transaldolase OS=Desulfurella acetivorans A63 OX=694431 GN=tal PE=3 SV=1	11113.4	10924.6	9881.82	14282.6	11445.1	10866.1	7081.52	7936.98	6976.43	6775.7	5913.68	9247.95
W0JJ45	59	29	392.574	0.0125575	0.00297457	1.55755	0.780892	ACE	PRP	44258.3	Aspartokinase OS=Desulfurella acetivorans A63 OX=694431 GN=DESACE_05860 PE=3 SV=1	45687	37057.9	38961.5	47837.2	40471.1	40745.1	21757.7	19860.8	36797	42772.4	24967.5	14841.1
W0JJA5	76	36	617.621	0.00438895	0.00121575	1.55586	0.908505	ACE	PRP	74214.9	Elongation factor G OS=Desulfurella acetivorans A63 OX=694431 GN=fusA PE=4 SV=1	67793.8	66777.2	54061.8	93838.1	72744.8	58962.4	44524.4	49405.8	33948.3	33656	42616	62054.2
W0JJH0	25	10	163.383	5.23174e-05	2.67556e-05	1.54965	0.999972	ACE	PRP	57492.2	L-aspartate oxidase OS=Desulfurella acetivorans A63 OX=694431 GN=DESACE_07690 PE=3 SV=1	31068.4	28349.4	29069.6	36962.2	34227.3	33835.9	18706	21480.7	21848.5	22082.9	17033.3	23723.8
W0JDY6	32	24	243.501	0.00186385	0.000570158	1.54097	0.964105	ACE	PRP	20252.5	Fumarate hydratase OS=Desulfurella acetivorans A63 OX=694431 GN=DESACE_02020 PE=4 SV=1	74506.6	51805.4	53515.9	88886.9	59119.4	59707.1	42830.3	47169.7	41974.7	42571.8	32443.5	44501.2
W0JG96	20	13	135.004	0.000683745	0.000238413	1.53985	0.991237	ACE	PRP	35968.9	Phosphotransacetylase OS=Desulfurella acetivorans A63 OX=694431 GN=DESACE_09270 PE=4 SV=1	13253.4	10686.4	11446.3	17051.4	11515.8	11358.2	8910.01	8990.96	7422.43	7135.12	7056.62	9393.24
W0JGI1	22	12	160.299	0.00244834	0.000718118	1.53726	0.950445	ACE	PRP	27835	Cell division coordinator CpoB OS=Desulfurella acetivorans A63 OX=694431 GN=cpoB PE=3 SV=1	12761	11731.4	11508.1	15301.3	13535.4	11409.4	8628.35	9110.24	9796.06	9571.78	5087.43	7405.35
W0JLB3	16	7	102.314	0.00978701	0.00238632	1.53702	0.817488	ACE	PRP	32685.8	Uncharacterized protein OS=Desulfurella acetivorans A63 OX=694431 GN=DESACE_05010 PE=3 SV=1	6897.99	7013.89	6717.81	8413.5	7907.73	6902.86	2591.9	3850.98	4948.2	6130.39	4064.09	6946.2
W0JI38	38	20	242.793	0.0018906	0.000576574	1.53208	0.963473	ACE	PRP	79921.5	Phosphoribosylformylglycinamidine synthase subunit PurL OS=Desulfurella acetivorans A63 OX=694431 GN=purL PE=3 SV=1	51047.3	50040.2	46461	59473.1	53722	49485.4	27943.9	28495.9	44700.7	43513.3	33553.5	24281.7
W0JKV2	28	18	233.292	0.00099183	0.000327277	1.5319	0.984553	ACE	PRP	36962.1	Iron-sulfur cluster carrier protein OS=Desulfurella acetivorans A63 OX=694431 GN=DESACE_09595 PE=3 SV=1	47766.8	34250.9	35869.4	55225.6	38287.5	38998.2	23978.4	24797.9	29396.6	28296	24225.2	32762.2
W0JKM2	24	14	195.915	0.0170434	0.00390724	1.52423	0.730976	ACE	PRP	21601.1	ATP synthase subunit b OS=Desulfurella acetivorans A63 OX=694431 GN=atpF PE=3 SV=1	7160.92	6942.86	7500.79	5523.14	6905.56	6446.86	4670.82	6293.07	5037.73	5067.22	3383.48	2105.38
W0JIP5	49	28	356.662	0.0143948	0.00335401	1.52132	0.759243	ACE	PRP	78308.6	Translation initiation factor IF-2 OS=Desulfurella acetivorans A63 OX=694431 GN=infB PE=3 SV=1	11539.8	15964.5	17962.3	22346.2	16533.4	21136	9037.57	12997.1	10668.1	12847	15954.8	7831.11
W0JCZ4	18	8	105.564	0.000232074	9.6031e-05	1.51582	0.998799	ACE	PRP	45446.6	UDP-N-acetylglucosamine 1-carboxyvinyltransferase OS=Desulfurella acetivorans A63 OX=694431 GN=murA PE=3 SV=1	5264.7	4778.76	5413.39	5841.7	5545.2	5406.03	2767.86	3179.18	4223.74	3811.44	4184.37	3108.87
W0JEJ8	21	10	163.615	0.000984833	0.000326286	1.50986	0.984711	ACE	PRP	50554.5	Periplasmic serine endoprotease DegP-like OS=Desulfurella acetivorans A63 OX=694431 GN=DESACE_03555 PE=3 SV=1	21855.7	32604.9	29348.4	31590	34234.5	33809.9	17590.9	18503.8	20868.1	22293.7	17599.7	24641
W0JDW3	17	4	125.778	0.00530991	0.0014273	1.49551	0.890561	ACE	PRP	12221.2	Thioredoxin OS=Desulfurella acetivorans A63 OX=694431 GN=DESACE_02490 PE=3 SV=1	54683.3	45386.6	38609.9	71126.4	54336.9	43633.6	29054.2	30309.9	32166.3	32312.8	35958.3	45998.7
W0JLW9	8	2	48.3389	2.21186e-08	5.90253e-08	Infinity	1	PRP	ACE	39194.6	Uncharacterized protein OS=Desulfurella acetivorans A63 OX=694431 GN=DESACE_05460 PE=4 SV=1	0	0	0	0	0	0	38.9953	513.781	396.491	203.017	153.77	362.612
W0JFQ5	7	1	37.6525	0.00962246	0.00235437	Infinity	0.819836	PRP	ACE	35158.5	GTPase Obg OS=Desulfurella acetivorans A63 OX=694431 GN=obg PE=3 SV=1	0	0	0	0	0	0	1192.61	140.417	162.238	0.354922	145.398	0
W0JGI8	4	1	20.1825	6.99441e-15	6.97514e-13	Infinity	1	PRP	ACE	13260.3	NifU_N domain-containing protein OS=Desulfurella acetivorans A63 OX=694431 GN=DESACE_00885 PE=4 SV=1	0	0	0	0	0	0	597.94	395.712	603.945	822.958	680.374	557.49
W0JK89	2	1	9.4899	0.0495637	0.00974896	Infinity	0.522889	PRP	ACE	9567.64	Uncharacterized protein OS=Desulfurella acetivorans A63 OX=694431 GN=DESACE_00920 PE=4 SV=1	0	0	0	0	0	0	0	0	0	939.95	822.123	1538.2
W0JE42	15	2	96.6896	1.45687e-07	2.03711e-07	2247.65	1	PRP	ACE	32654.5	Aspartate carbamoyltransferase OS=Desulfurella acetivorans A63 OX=694431 GN=pyrB PE=3 SV=1	0	0	1.96667	0	0	0	1596.13	767.965	854.388	470.165	671.722	60.0293
W0JJB2	7	1	34.5717	1.97429e-07	2.55695e-07	721.421	1	PRP	ACE	9112.15	Uncharacterized protein OS=Desulfurella acetivorans A63 OX=694431 GN=DESACE_05040 PE=4 SV=1	0	0	0	0	4.9292	11.8369	1872.94	2070.82	1588.74	1883.01	2221.54	2458.39
W0JII2	3	1	22.3683	0.000348992	0.00013595	75.3657	0.997288	PRP	ACE	28175.5	Sigma factor OS=Desulfurella acetivorans A63 OX=694431 GN=DESACE_02475 PE=4 SV=1	4.98672	4.99337	0	0	21.3556	0	34.7589	82.1326	80.9071	363.193	685.173	1115.47
W0JE17	4	1	23.3755	0.0489116	0.00966954	39.5245	0.525677	PRP	ACE	14772	Methylmalonyl-CoA mutase OS=Desulfurella acetivorans A63 OX=694431 GN=DESACE_02180 PE=4 SV=1	0	0	0	12.9105	0	0	0	20.5627	139.487	37.0753	313.154	0
W0JLI1	4	1	28.8611	0.0242962	0.00530181	38.7349	0.666771	PRP	ACE	10891.7	Uncharacterized protein OS=Desulfurella acetivorans A63 OX=694431 GN=DESACE_03205 PE=4 SV=1	14.4384	26.8738	4.96191	13.8279	8.26014	0	9.38855	5.72913	182.909	505.165	1110.81	833.995
W0JL87	3	1	22.8116	0.00120889	0.00038764	33.5682	0.979564	PRP	ACE	12983.9	Uncharacterized protein OS=Desulfurella acetivorans A63 OX=694431 GN=DESACE_06670 PE=4 SV=1	2.82202	22.6168	3.36083	18.2277	70.0958	16.9917	120.066	178.177	93.409	469.857	3213.69	426.788
W0JK31	4	3	28.224	1.78193e-05	1.09798e-05	29.8333	0.999999	PRP	ACE	17156.3	4Fe-4S ferredoxin OS=Desulfurella acetivorans A63 OX=694431 GN=DESACE_08745 PE=4 SV=1	19.0729	87.7836	186.885	7.75131	23.0719	27.3652	3123.6	1248.41	1049.95	973.291	2450.28	1653.68
W0JDV1	3	1	16.753	0.000126382	5.70289e-05	28.1976	0.999696	PRP	ACE	10349.1	Uncharacterized protein OS=Desulfurella acetivorans A63 OX=694431 GN=DESACE_02340 PE=4 SV=1	7.96474	16.532	9.60262	0	20.2933	20.7529	149.788	275.004	470.152	251.069	576.484	396.425
W0JH53	5	1	27.6849	0.00944579	0.00232587	27.376	0.822381	PRP	ACE	44471.3	Molybdopterin molybdenumtransferase OS=Desulfurella acetivorans A63 OX=694431 GN=DESACE_04505 PE=3 SV=1	0.0488065	0.0534496	0.0310073	0.0466165	0.0631143	2.76143	0.0142587	45.4926	5.52123	7.28398	3.49016	20.4468
W0JHV2	12	5	70.8069	8.12444e-07	7.9432e-07	22.5748	1	PRP	ACE	59528.8	Ribonuclease Y OS=Desulfurella acetivorans A63 OX=694431 GN=rny PE=3 SV=1	27.7305	35.1404	34.7417	170.156	18.7099	33.4217	1189.88	1554.83	1288.04	1193.27	938.097	1057.58
W0JIB9	6	2	30.6422	1.51013e-07	2.06298e-07	21.576	1	PRP	ACE	33443.8	Nucleotide-binding protein DESACE_03435 OS=Desulfurella acetivorans A63 OX=694431 GN=DESACE_03435 PE=3 SV=1	120.216	96.4442	113.841	71.2372	139.625	121.377	3408.8	3501.96	2602.04	1841.54	2083.09	861.848
W0JL05	3	1	21.1945	1.05335e-06	9.63715e-07	21.266	1	PRP	ACE	6388.42	ABC transporter domain-containing protein OS=Desulfurella acetivorans A63 OX=694431 GN=DESACE_00700 PE=4 SV=1	1302.18	398.595	363.246	2686.17	630.271	519.709	19452.5	24263	21528.4	19865.7	20085.5	20277.9
W0JJM2	18	6	116.199	1.78364e-05	1.09798e-05	17.4866	0.999999	PRP	ACE	28927.5	2-dehydro-3-deoxyphosphooctonate aldolase OS=Desulfurella acetivorans A63 OX=694431 GN=DESACE_08230 PE=3 SV=1	176.804	142.346	194.747	56.7043	50.2597	71.2382	900.599	811.606	1183.05	1842.42	3466.73	3898.06
W0JHD2	12	2	71.5893	4.25035e-08	7.99744e-08	16.3936	1	PRP	ACE	25694.2	Amino acid ABC transporter ATPase OS=Desulfurella acetivorans A63 OX=694431 GN=DESACE_01005 PE=4 SV=1	70.4971	69.0442	95.3094	77.9942	192.934	115.188	2159.1	2262.31	1691.04	1509.13	1442.63	1115.69
W0JIC9	5	2	28.3255	9.88097e-07	9.20064e-07	14.2943	1	PRP	ACE	10888.8	Uncharacterized protein OS=Desulfurella acetivorans A63 OX=694431 GN=DESACE_04510 PE=4 SV=1	20.8937	15.984	14.5159	19.0571	53.7021	61.8368	381.241	514.135	387.577	364.585	567.441	443.609
W0JHK8	8	3	56.4303	3.0981e-05	1.71642e-05	13.0266	0.999995	PRP	ACE	41048.2	3-dehydroquinate synthase OS=Desulfurella acetivorans A63 OX=694431 GN=aroB PE=3 SV=1	143.004	135.518	164.138	99.9888	99.5677	148.888	774.813	947.98	558.134	1173.22	3270.72	3580.5
W0JKC5	8	2	44.0126	0.000357935	0.000137818	12.6632	0.997155	PRP	ACE	59044.7	NFACT-R_1 domain-containing protein OS=Desulfurella acetivorans A63 OX=694431 GN=DESACE_01455 PE=4 SV=1	19.1242	4.9837	87.9929	19.8421	9.86925	9.01051	283.414	463.62	492.79	490.243	85.7435	94.0878
W0JMA7	7	3	27.4548	0.00790564	0.0020267	12.4529	0.845716	PRP	ACE	44511.2	Uncharacterized protein OS=Desulfurella acetivorans A63 OX=694431 GN=DESACE_07765 PE=4 SV=1	20.7902	49.1336	53.8202	3.72484	16.6323	33.1959	732.204	436.282	403.258	285.991	13.0629	337.072
W0JE73	91	51	638.876	3.53445e-09	1.5227e-08	10.4717	1	PRP	ACE	44673.1	Succinate--CoA ligase [ADP-forming] subunit beta OS=Desulfurella acetivorans A63 OX=694431 GN=sucC PE=3 SV=1	16978	11088.6	11733.2	23355.2	15833.9	13274.6	137057	145180	174772	152655	158980	197512
W0JIU3	23	9	140.836	1.20723e-08	3.88357e-08	8.49782	1	PRP	ACE	37357	Delta-aminolevulinic acid dehydratase OS=Desulfurella acetivorans A63 OX=694431 GN=DESACE_03550 PE=3 SV=1	3015.15	2082.02	1739.03	3798.84	2597.21	2214.39	18534.8	21428.5	18865.1	22356	22170.5	27907.8
W0JF60;W0JI53	55	42	418.124	3.66457e-09	1.5227e-08	8.19314	1	PRP	ACE	31638.7	Succinate--CoA ligase [ADP-forming] subunit alpha OS=Desulfurella acetivorans A63 OX=694431 GN=sucD PE=3 SV=1	16874.6	11925.3	11664	19722.8	12714.6	13537	101487	107459	103622	125624	109594	160414
W0JGG0	3	1	17.6441	0.0104304	0.00253083	7.9112	0.808508	PRP	ACE	9203.96	Uncharacterized protein OS=Desulfurella acetivorans A63 OX=694431 GN=DESACE_00330 PE=4 SV=1	16.3266	147.749	290.331	6.75813	27.9775	20.1751	665.209	853.175	957.053	59.5709	1358.26	136.045
W0JGQ6	3	1	15.8456	1.19806e-07	1.8381e-07	7.42137	1	PRP	ACE	13123.3	SHSP domain-containing protein OS=Desulfurella acetivorans A63 OX=694431 GN=DESACE_02380 PE=3 SV=1	80.5853	78.8412	54.6473	46.9272	46.3878	62.3755	474.409	675.863	314.983	413.065	346.845	518.992
W0JG14	10	3	60.3969	1.12506e-05	7.52996e-06	6.97709	1	PRP	ACE	27926.4	GntR family transcriptional regulator OS=Desulfurella acetivorans A63 OX=694431 GN=DESACE_08475 PE=4 SV=1	122.906	184.186	180.721	84.3355	233.518	121.934	774.848	607.999	763.08	881.548	1503.01	1941.46
W0JK65	11	3	71.2971	5.47243e-07	5.8057e-07	6.72646	1	PRP	ACE	18881.1	Phosphopantetheine adenylyltransferase OS=Desulfurella acetivorans A63 OX=694431 GN=coaD PE=3 SV=1	1585.55	1967.15	1927.91	2851.38	1974.28	2090.68	17097.9	20190.3	13595.7	14772.9	7438	10292.7
W0JGV2	11	3	73.4664	0.000834448	0.000283044	6.70014	0.988048	PRP	ACE	20863.3	Chalcone_isomerase domain-containing protein OS=Desulfurella acetivorans A63 OX=694431 GN=DESACE_02720 PE=4 SV=1	2452.74	2004.91	2566.64	2464.87	1973.86	2575.83	25664.9	21518.1	20153.3	17455.9	6337.58	2932.58
W0JHR8	3	1	18.2236	8.15282e-08	1.33285e-07	6.48764	1	PRP	ACE	12905.5	Uncharacterized protein OS=Desulfurella acetivorans A63 OX=694431 GN=DESACE_07970 PE=4 SV=1	238.467	183.96	149.77	149.162	178.611	187.217	1250.44	1331.45	1020.68	905.962	1737.33	807.419
W0JHZ7	19	6	100.928	5.26232e-10	4.37319e-09	6.44432	1	PRP	ACE	68610	Uncharacterized protein OS=Desulfurella acetivorans A63 OX=694431 GN=DESACE_09235 PE=4 SV=1	6944.28	5921.05	6112.57	5736.21	6972.33	6352.45	34366.3	41080.6	32695.3	38727.1	45206.8	53058.6
W0JKM5	4	1	28.7821	3.45575e-06	2.63072e-06	6.09562	1	PRP	ACE	25755.4	MTS domain-containing protein OS=Desulfurella acetivorans A63 OX=694431 GN=DESACE_03185 PE=3 SV=1	404.64	422.191	384.082	722.048	250.341	618.507	2992.08	3349.19	2276.06	1590.27	3580.9	3290.26
W0JHL5	7	3	52.9361	7.79152e-11	1.55401e-09	5.87216	1	PRP	ACE	35116.3	D-arabinose 5-phosphate isomerase OS=Desulfurella acetivorans A63 OX=694431 GN=DESACE_01600 PE=3 SV=1	2391.76	2057.89	2032.65	1993.26	2202.48	2442.4	13009.1	14999.4	12957.3	14055.9	10695.5	11328.1
W0JJ37	23	7	159.147	7.99499e-05	3.87038e-05	5.77285	0.999906	PRP	ACE	39245.1	Fe/B12 periplasmic-binding domain-containing protein OS=Desulfurella acetivorans A63 OX=694431 GN=DESACE_05785 PE=4 SV=1	541.475	1030.99	1099.98	621.5	862.837	933.039	6873.38	3348.98	2442.13	2389.92	9564	4764.36
W0JEC3	23	14	153.205	1.71063e-06	1.41593e-06	5.75126	1	PRP	ACE	31497.4	3-hydroxybutyryl-CoA dehydrogenase OS=Desulfurella acetivorans A63 OX=694431 GN=DESACE_02750 PE=4 SV=1	14835.5	8049.71	6877.03	21497.5	11528.7	8357.35	61431.6	70737.2	56895.1	79404.4	65078	75631
W0JJZ9	35	24	252.153	8.88036e-07	8.59797e-07	5.324	1	PRP	ACE	35367.8	Nitronate monooxygenase OS=Desulfurella acetivorans A63 OX=694431 GN=DESACE_08455 PE=4 SV=1	10549.9	7601.46	7831.31	19120.9	8620.14	8757.5	50493.5	51960.2	46227.3	73062.5	46010	64896.8
W0JHE7	8	3	48.2044	8.78787e-08	1.39106e-07	5.28763	1	PRP	ACE	63523.6	GGDEF domain-containing protein OS=Desulfurella acetivorans A63 OX=694431 GN=DESACE_08225 PE=4 SV=1	2130.65	1668.02	1352.45	2007.37	2090.91	1977.38	10169.1	11764.3	7206.6	7097.02	11330.1	11795.9
W0JFS3	24	14	219.038	4.21702e-07	4.86355e-07	5.22757	1	PRP	ACE	24722.6	UPF0173 metal-dependent hydrolase DESACE_08870 OS=Desulfurella acetivorans A63 OX=694431 GN=DESACE_08870 PE=3 SV=1	17538.7	11055.1	11262.9	19809.9	10932	9493.49	71558.2	72441.5	57068.4	52047.2	77741	87831.3
W0JIA1	132	76	888.362	1.47077e-07	2.03711e-07	5.2214	1	PRP	ACE	86716.2	3-hydroxyacyl-CoA dehydrogenase OS=Desulfurella acetivorans A63 OX=694431 GN=DESACE_04305 PE=4 SV=1	34979.1	31725.3	30239.6	50502.9	30918.8	35580.1	219238	223695	149486	204976	198976	120727
W0JKR8	164	106	1211.11	2.89202e-09	1.51171e-08	5.06712	1	PRP	ACE	131625	Pyruvate-flavodoxin oxidoreductase OS=Desulfurella acetivorans A63 OX=694431 GN=DESACE_09305 PE=3 SV=1	34306.5	34742	41262.6	53163.3	40422.3	49127.2	226214	237404	188929	206251	189123	234181
W0JL95	27	1	191.223	0.00385417	0.00108882	5.03999	0.91949	PRP	ACE	58486.1	Uncharacterized protein OS=Desulfurella acetivorans A63 OX=694431 GN=DESACE_04700 PE=4 SV=1	867.433	645.404	643.057	609.991	726.824	618.619	766.498	958.026	5192.39	4788.22	4202.92	4812.98
W0JHN8	12	2	74.2833	0.0149387	0.00347262	4.91572	0.753174	PRP	ACE	23840.5	Uncharacterized protein OS=Desulfurella acetivorans A63 OX=694431 GN=DESACE_07225 PE=4 SV=1	861.125	1119.05	1317.04	417.373	711.33	762.644	6050.28	7924.24	3877.32	921.667	5970.13	761.899
W0JKJ2	8	2	45.3213	3.4525e-08	7.1729e-08	4.89297	1	PRP	ACE	16271.6	Uncharacterized protein OS=Desulfurella acetivorans A63 OX=694431 GN=DESACE_00800 PE=4 SV=1	3861.85	2621.45	2526.76	4466.91	3199.92	3143.35	18505	17929.6	14791.5	14799.3	13090.1	17864.4
W0JLE7	3	1	14.9905	0.00040487	0.000151219	4.88738	0.996425	PRP	ACE	7300.53	Uncharacterized protein OS=Desulfurella acetivorans A63 OX=694431 GN=DESACE_07710 PE=4 SV=1	696.432	958.19	307.578	246.801	309.996	585.723	3379.36	851.279	2204.12	2487.89	2388.85	3862.44
W0JIK6	145	79	934.089	1.238e-07	1.84268e-07	4.86612	1	PRP	ACE	65439.1	Acyl-CoA dehydrogenase OS=Desulfurella acetivorans A63 OX=694431 GN=DESACE_04295 PE=3 SV=1	80853.9	54346.4	49762.5	96170.1	58814.1	56780.9	271416	287969	315271	316290	318702	420877
W0JH46	6	1	31.1243	0.0117016	0.00281189	4.8611	0.791646	PRP	ACE	37398.3	Lactamase_B domain-containing protein OS=Desulfurella acetivorans A63 OX=694431 GN=DESACE_04285 PE=4 SV=1	353.571	392.696	565.813	6.74928	4.76607	49.6835	988.268	1302.4	1624.76	1053.89	1109.32	597.006
W0JEY8	31	19	233.312	2.42672e-08	5.90253e-08	4.84819	1	PRP	ACE	61379.4	CTP synthase OS=Desulfurella acetivorans A63 OX=694431 GN=pyrG PE=3 SV=1	4107.45	2897.87	2753.45	4703.51	2789.84	2905.99	16915.8	18139.6	16180.8	16508.4	13509.2	16476.6
W0JEB6	62	33	420.038	1.34785e-06	1.14884e-06	4.8078	1	PRP	ACE	41705.2	Acetyl-CoA acetyltransferase OS=Desulfurella acetivorans A63 OX=694431 GN=DESACE_04300 PE=3 SV=1	53162	28446.6	27289.6	65409.3	32496.5	30993.1	171673	187582	231223	193043	155223	204536
W0JJZ0	41	13	280.881	8.50819e-08	1.36851e-07	4.74419	1	PRP	ACE	33020.9	Electron transfer flavoprotein subunit alpha OS=Desulfurella acetivorans A63 OX=694431 GN=DESACE_06755 PE=4 SV=1	3325.08	2713.02	2633.33	4270.56	3124.6	3186.58	16985.7	17402.2	17332.8	17016.8	11602.8	11000.3
W0JEP0	11	3	63.3219	0.0227761	0.00504176	4.69105	0.678921	PRP	ACE	24984	Flavin-dependent thymidylate synthase OS=Desulfurella acetivorans A63 OX=694431 GN=thyX PE=3 SV=1	321.297	391.532	227.289	328.876	388.709	194.336	2383.55	2236.18	1713.75	1756.17	430.236	168.124
W0JHM3	23	11	196.009	2.69938e-10	2.99105e-09	4.67399	1	PRP	ACE	34609.8	Uncharacterized protein OS=Desulfurella acetivorans A63 OX=694431 GN=DESACE_09170 PE=4 SV=1	5428.58	4796.94	5434.77	6748.42	5336.37	5293.74	28803.8	29426.8	23327.5	24175.3	23334.8	25355
W0JJT3	20	6	123.574	4.30451e-09	1.71706e-08	4.55442	1	PRP	ACE	22944	Twin-arginine translocation pathway signal protein OS=Desulfurella acetivorans A63 OX=694431 GN=DESACE_06430 PE=4 SV=1	2816.28	2424.73	3041.65	2943.39	2286.52	3038.68	10594.5	10893	13956.5	13358.3	11098.7	15480.3
W0JLH6	11	6	71.3188	1.45132e-05	9.45961e-06	4.32717	1	PRP	ACE	20683.3	ATP synthase subunit delta OS=Desulfurella acetivorans A63 OX=694431 GN=atpH PE=3 SV=1	1235.61	1295.35	1267.92	879.309	1589.16	1449.77	3976.51	4322.96	3809.27	4197.31	7047.79	10039.4
W0JL08	3	1	16.2235	0.0230113	0.0050616	4.30687	0.677002	PRP	ACE	15557.1	LUD_dom domain-containing protein OS=Desulfurella acetivorans A63 OX=694431 GN=DESACE_05595 PE=4 SV=1	251.381	175.978	394.237	208.386	129.343	330.326	1248.93	1294.59	557.247	1137.02	2064.66	113.296
W0JDY4;W0JFJ6	50	23	294.639	4.02696e-06	3.01945e-06	4.30642	1	PRP	ACE	28749.4	Electron transfer flavoprotein subunit beta OS=Desulfurella acetivorans A63 OX=694431 GN=DESACE_02730 PE=4 SV=1	23682.6	16267.9	16444.9	35303.2	17099.5	15532.7	80145.6	106450	104048	112092	65530.4	67154.5
W0JEJ1	22	9	128.533	0.0252912	0.00544742	4.23519	0.659131	PRP	ACE	66295.3	Glutamine--fructose-6-phosphate aminotransferase [isomerizing] OS=Desulfurella acetivorans A63 OX=694431 GN=glmS PE=3 SV=1	12.0304	898.449	1304.95	1002.34	800.383	1234.54	3655.26	4805.95	2339.48	4548.96	2581.87	4314.61
W0JM60	21	9	143.762	5.48449e-08	9.94433e-08	4.09244	1	PRP	ACE	34929.2	Uncharacterized protein OS=Desulfurella acetivorans A63 OX=694431 GN=DESACE_07050 PE=4 SV=1	36538.3	24585.8	25940.1	42592.4	29858.2	26771.9	140444	130253	119076	117169	109450	145976
W0JID7	4	1	26.5133	0.0260491	0.00558652	4.05523	0.653466	PRP	ACE	16916.4	Ribosome maturation factor RimP OS=Desulfurella acetivorans A63 OX=694431 GN=rimP PE=3 SV=1	15.3184	42.2928	106.628	0	17.6364	67.4239	64.2796	189.595	128.19	151.015	244.632	233.256
W0JKM1	2	1	10.6085	0.0278799	0.00591555	3.93054	0.640301	PRP	ACE	15742.7	Uncharacterized protein OS=Desulfurella acetivorans A63 OX=694431 GN=DESACE_01340 PE=4 SV=1	115.762	180.551	202.814	5.57208	67.1727	30.0391	77.6105	228.02	465.536	354.249	414.096	826.319
W0JEB0	10	1	55.6086	9.21719e-05	4.37705e-05	3.80692	0.999863	PRP	ACE	67170.8	ATP-dependent zinc metalloprotease FtsH OS=Desulfurella acetivorans A63 OX=694431 GN=hflB PE=3 SV=1	110.678	200.82	100.591	390.523	298.715	257.424	887.418	981.636	692.455	859.673	985.701	765.765
W0JEH0	57	32	396.884	4.05089e-05	2.19551e-05	3.70459	0.999987	PRP	ACE	40667.4	Branched-chain amino acid ABC transporter substrate-binding protein OS=Desulfurella acetivorans A63 OX=694431 GN=DESACE_04800 PE=4 SV=1	35242.8	24453.8	20416.2	48629.7	29714.9	24216	93088.5	90905.3	73319.3	95419	139346	184651
W0JM31	5	2	30.4368	0.000894194	0.000300246	3.70316	0.986738	PRP	ACE	7098.09	Uncharacterized protein OS=Desulfurella acetivorans A63 OX=694431 GN=DESACE_06495 PE=4 SV=1	155.791	67.3304	51.455	285.783	92.0516	85.6495	483.224	782.109	476.297	409.126	358.696	223.708
W0JFV3	20	9	104.845	0.000100357	4.7208e-05	3.64003	0.999829	PRP	ACE	56726.3	L-threonine dehydratase OS=Desulfurella acetivorans A63 OX=694431 GN=ilvA PE=3 SV=1	1419.18	905.069	532.757	1665.16	1017.69	635.377	3312.58	4103.25	3573.38	4977.75	2175.08	4336.01
W0JGR9	4	3	22.0509	0.0314957	0.0065572	3.62512	0.616225	PRP	ACE	27719.2	Uncharacterized protein OS=Desulfurella acetivorans A63 OX=694431 GN=DESACE_04640 PE=3 SV=1	76.2271	174.031	146.468	24.4018	57.8602	100.872	470.033	484.35	440.954	350.578	316.9	39.242
W0JDY7	72	22	468.513	2.66811e-07	3.24483e-07	3.59551	1	PRP	ACE	42668.7	Acyl-CoA dehydrogenase OS=Desulfurella acetivorans A63 OX=694431 GN=DESACE_02760 PE=3 SV=1	19603.8	16147.5	16477.6	24693.2	17566	16935	78129.2	79682	68541	69045.8	46517.8	58706.7
W0JK56	7	3	59.5403	6.32907e-08	1.06977e-07	3.56222	1	PRP	ACE	12388.4	Ribosome-associated protein IOJAP OS=Desulfurella acetivorans A63 OX=694431 GN=DESACE_07305 PE=4 SV=1	6594.89	6280.05	6397.79	8400.66	7046.69	6201.8	28815.8	30351.5	19720.1	23668.2	19302.2	23914.8
W0JHV3	24	16	195.123	2.65583e-06	2.06915e-06	3.52081	1	PRP	ACE	20620.6	Uncharacterized protein OS=Desulfurella acetivorans A63 OX=694431 GN=DESACE_02765 PE=4 SV=1	19701.4	14099.7	12219.8	26019.2	17544	15619.4	52212.4	73691.8	60581.5	63460.9	45511.8	74942.6
W0JDL8	39	19	290.424	2.86214e-08	6.3428e-08	3.47906	1	PRP	ACE	56615	RNA polymerase sigma factor RpoD OS=Desulfurella acetivorans A63 OX=694431 GN=rpoD PE=3 SV=1	4658.33	4563.64	4601.69	5526.98	5222.91	4927.13	18135.4	18627.6	18363.7	19995.8	12205.8	15306.5
W0JIP2	33	14	198.293	0.000407032	0.000151459	3.40731	0.99639	PRP	ACE	53567.5	UDP-N-acetylmuramoyl-L-alanyl-D-glutamate--2_6-diaminopimelate ligase OS=Desulfurella acetivorans A63 OX=694431 GN=murE PE=3 SV=1	1398.24	1724.04	1751.92	2799.05	1912.46	2445.71	6375.03	5683.7	5008.89	6863.85	13874.8	3188.48
W0JIV5	21	5	160.601	1.27882e-07	1.87543e-07	3.39061	1	PRP	ACE	34244.3	Phosphate ABC transporter substrate-binding protein OS=Desulfurella acetivorans A63 OX=694431 GN=DESACE_05095 PE=4 SV=1	895.34	897.669	705.08	877.771	874.45	716.301	3483.52	3224.53	2727.83	2723.73	1975.68	2704.54
W0JDC5	51	34	388.79	1.4041e-07	2.00033e-07	3.32816	1	PRP	ACE	69817.9	Argininosuccinate lyase OS=Desulfurella acetivorans A63 OX=694431 GN=argH PE=3 SV=1	11420.6	16638.5	14953.1	12057.9	11631.7	11316.9	42865	44750.2	33225	42403.2	54466.3	41949.3
W0JJP2	9	2	54.3521	0.000354197	0.00013744	3.14341	0.997211	PRP	ACE	27755.6	Probable transcriptional regulatory protein DESACE_06040 OS=Desulfurella acetivorans A63 OX=694431 GN=DESACE_06040 PE=3 SV=1	3264.29	2048.46	1463.51	6366.35	4715.23	1830.91	11918.3	11284.8	10929.2	8800.9	8667.03	10289.6
W0JG71	58	39	443.249	0.000124807	5.68326e-05	3.10279	0.999705	PRP	ACE	44076.5	Aminotransferase OS=Desulfurella acetivorans A63 OX=694431 GN=DESACE_09015 PE=3 SV=1	53220.8	26831	21934.8	69917.8	34535.7	28351.8	140756	144130	99031.7	94031.2	106653	143907
W0JI27	23	15	176.001	2.16302e-05	1.29165e-05	3.07183	0.999999	PRP	ACE	41497.2	Histidinol-phosphate aminotransferase OS=Desulfurella acetivorans A63 OX=694431 GN=hisC PE=3 SV=1	14930.2	7876.85	8902.89	17687.9	8471.85	9786.39	35640.2	38504.5	37919.9	39291.2	24179.3	32293.1
W0JIL8	10	5	57.0365	0.00149151	0.000469212	2.96724	0.97292	PRP	ACE	76813.7	Fe-S osidoreductase OS=Desulfurella acetivorans A63 OX=694431 GN=DESACE_02775 PE=4 SV=1	1185.85	952.758	822.293	1732.72	1362.35	999.749	2291.32	2268.92	2468.64	2165.68	4331.71	7409.73
W0JIK7	11	4	62.824	0.000777905	0.000267504	2.95769	0.989267	PRP	ACE	29387.6	Nucleoside triphosphate pyrophosphohydrolase OS=Desulfurella acetivorans A63 OX=694431 GN=mazG PE=4 SV=1	284.291	351.057	271.208	348.111	506.78	421.596	1348.96	1670.13	1095.89	1170.88	715.599	455.302
W0JIB0	67	36	430.786	1.21509e-06	1.06294e-06	2.92527	1	PRP	ACE	41242.4	Branched-chain amino acid ABC transporter substrate-binding protein OS=Desulfurella acetivorans A63 OX=694431 GN=DESACE_02250 PE=4 SV=1	138611	94310.9	92512.7	168799	114788	107886	329414	379894	326600	352242	298652	410344
W0JJN7	34	17	222.015	0.0287336	0.00604525	2.90912	0.634397	PRP	ACE	51619	ATP-dependent protease ATPase subunit HslU OS=Desulfurella acetivorans A63 OX=694431 GN=hslU PE=3 SV=1	4152.56	3267.57	3950.52	4683.79	3040.46	3961.94	8233.03	18966.2	18273.3	14581.6	4143.42	2877.63
W0JID8	4	1	20.4911	3.14251e-07	3.73077e-07	2.88374	1	PRP	ACE	18140.5	Uncharacterized protein OS=Desulfurella acetivorans A63 OX=694431 GN=DESACE_03630 PE=4 SV=1	9197.79	8116.04	7327.05	12214	9200.74	8398.53	29774.7	30505.8	22949.9	26703.1	22100.9	24997.3
W0JDE7	4	4	26.7847	0.000889303	0.000299613	2.86136	0.986846	PRP	ACE	10025.6	Acylphosphatase OS=Desulfurella acetivorans A63 OX=694431 GN=DESACE_01610 PE=3 SV=1	1756.51	2426.11	2316.7	641.494	1260.56	621.996	4556.52	4950.69	3943.13	4779.39	3557.77	4031.61
W0JFX8	26	11	161.446	3.04618e-09	1.51171e-08	2.85043	1	PRP	ACE	37383.9	General stress protein OS=Desulfurella acetivorans A63 OX=694431 GN=DESACE_08035 PE=4 SV=1	2792.88	2773.61	2629.04	2578.77	3088.35	2990.63	7046.65	8348.2	6973.09	7759.87	8920.47	8990.85
W0JG29	47	20	282.788	3.64054e-06	2.75039e-06	2.82426	1	PRP	ACE	90147.7	Glycos_transf_1 domain-containing protein OS=Desulfurella acetivorans A63 OX=694431 GN=DESACE_00265 PE=4 SV=1	3453.9	2540.55	1910.52	2728.49	2389.95	2056.72	8580.8	7602.49	6327.63	5106.95	7710.86	7261.44
W0JEC9	11	4	64.5799	0.00214924	0.000637894	2.78717	0.957392	PRP	ACE	37532.7	Para-aminobenzoate synthase OS=Desulfurella acetivorans A63 OX=694431 GN=DESACE_04395 PE=4 SV=1	1795.27	1312.09	1259.46	1386.51	967.738	789.858	3947.91	5370.78	1887.98	5479.61	1997.01	2250.92
W0JJF9	47	1	461.173	9.96413e-07	9.20064e-07	2.75194	1	PRP	ACE	42682.7	Acyl-CoA dehydrogenase OS=Desulfurella acetivorans A63 OX=694431 GN=DESACE_06765 PE=3 SV=1	2026.39	1707.94	1738.47	2480.4	1842.82	1794.82	6127.85	6243.85	5572.8	5485.9	3810.44	4656.45
W0JKQ2	34	21	248.463	3.54913e-08	7.22317e-08	2.74493	1	PRP	ACE	44904.7	ABC transporter substrate-binding protein OS=Desulfurella acetivorans A63 OX=694431 GN=DESACE_09175 PE=4 SV=1	14997.9	16679.3	16874	16249.7	16907.9	19561.3	46197.6	51527.6	50378.2	50012.8	35401.4	44462.1
W0JFL9	17	10	127.059	1.43329e-06	1.21131e-06	2.61034	1	PRP	ACE	29329.4	Beta-lactamase OS=Desulfurella acetivorans A63 OX=694431 GN=DESACE_06915 PE=4 SV=1	6374.64	4916.41	5965.04	8851.17	5458.07	6562.88	14551.1	16587.4	17027.9	17818.5	14097.4	19445.5
W0JJG1	28	11	203.399	6.77861e-07	6.86224e-07	2.59248	1	PRP	ACE	39806.8	Twitching motility protein PilT OS=Desulfurella acetivorans A63 OX=694431 GN=DESACE_05435 PE=4 SV=1	2736.06	3473.82	3682.71	3986.01	3666.31	4359.3	9028.91	10096	7800.05	8206.16	10393.4	11261.7
W0JHT6	5	3	27.4577	0.0266206	0.00567249	2.5876	0.64928	PRP	ACE	28547.2	Enoyl-CoA hydratase OS=Desulfurella acetivorans A63 OX=694431 GN=DESACE_02570 PE=4 SV=1	373.658	586.61	567.138	587.676	648.334	582.374	2992.22	2329.61	903.926	1136.35	840.064	455.395
W0JIL1	16	6	99.5488	1.33481e-06	1.14753e-06	2.58382	1	PRP	ACE	18154.8	4-vinyl reductase 4VR OS=Desulfurella acetivorans A63 OX=694431 GN=DESACE_04320 PE=4 SV=1	2183.77	1523.01	1761.01	2015.48	1370.71	1396.2	4681.77	4019.3	5396.43	4462.87	4000.36	3923.86
W0JJC9	6	3	31.5432	0.0118477	0.00282656	2.56655	0.789779	PRP	ACE	63971	Type II secretion system protein E OS=Desulfurella acetivorans A63 OX=694431 GN=DESACE_07325 PE=4 SV=1	103.849	547.411	950.211	871.388	607.498	1265.63	1721.82	1415.5	1470.09	1828.65	2396.55	2321.62
W0JHC0	29	15	182.509	2.2076e-06	1.74724e-06	2.56355	1	PRP	ACE	38040.5	dTDP-glucose 4_6-dehydratase OS=Desulfurella acetivorans A63 OX=694431 GN=DESACE_01730 PE=3 SV=1	12895.5	9914.11	8971.91	13905.6	12695.3	10302.3	33551.4	29498.6	31106.8	33220.3	21706.9	26992.9
W0JJA7	45	28	325.939	0.000238387	9.78315e-05	2.5526	0.998729	PRP	ACE	56800.1	Bifunctional purine biosynthesis protein PurH OS=Desulfurella acetivorans A63 OX=694431 GN=purH PE=3 SV=1	16342.3	10359.8	10485.6	18593.3	8970.23	9976.39	34040.9	40208.9	36984.4	36770.4	22094.1	20651.1
W0JM92	4	2	20.5917	0.00926828	0.00228781	2.49004	0.824965	PRP	ACE	8175.34	Mutator family transposase OS=Desulfurella acetivorans A63 OX=694431 GN=DESACE_07610 PE=3 SV=1	1033.47	713.206	777.237	1928.71	700.621	844.814	6045.46	1588.4	1598.7	1817.23	1691.89	2193.69
W0JD41	12	3	76.4055	0.00907047	0.00225573	2.47104	0.827875	PRP	ACE	27234	4Fe-4S ferredoxin OS=Desulfurella acetivorans A63 OX=694431 GN=DESACE_00825 PE=4 SV=1	415.619	420.927	404.349	420.126	373.016	336.584	1159.82	727.263	1709.7	993.676	968.004	299.442
W0JDJ0	6	4	49.315	0.000108091	5.01364e-05	2.4395	0.999794	PRP	ACE	7736.32	50S ribosomal protein L29 OS=Desulfurella acetivorans A63 OX=694431 GN=rpmC PE=3 SV=1	7581.32	5104.77	5317.62	8782.21	6169.24	6273.05	16517.9	18740.1	18976.1	19775.7	11048.3	10639.1
W0JFT9	30	16	208.656	7.06089e-05	3.46869e-05	2.41155	0.999934	PRP	ACE	14315.5	Uncharacterized protein OS=Desulfurella acetivorans A63 OX=694431 GN=DESACE_07605 PE=4 SV=1	15409.1	12716.3	9893.51	13683.5	12659.7	9851.95	33616.2	35395.7	22249	18982.3	32609.7	36117.8
W0JIT9	32	14	230.659	5.45408e-07	5.8057e-07	2.37509	1	PRP	ACE	40543.5	Prephenate dehydratase OS=Desulfurella acetivorans A63 OX=694431 GN=DESACE_05845 PE=4 SV=1	13211.9	9668.57	10358.2	15491.9	11922.7	12013.4	26715.1	31705.2	26589.8	32222.8	26812.1	28544.6
W0JH13	74	47	448.122	4.0603e-06	3.02173e-06	2.35028	1	PRP	ACE	46545.9	Branched-chain amino acid ABC transporter substrate-binding protein OS=Desulfurella acetivorans A63 OX=694431 GN=DESACE_01025 PE=4 SV=1	61852	48767.9	42386.7	76436.8	57625.5	46783.4	139338	147581	129470	132283	111288	124686
W0JDE4	28	10	182.867	2.47093e-05	1.42818e-05	2.32958	0.999998	PRP	ACE	64496.5	Hydrogenase 2 large subunit OS=Desulfurella acetivorans A63 OX=694431 GN=DESACE_00635 PE=3 SV=1	1360.16	1449.15	1502.47	2100.09	1783.42	1563.27	5465.61	4243.44	3606.12	3001.57	3347.35	3069.26
W0JEY5	11	6	69.4709	1.53431e-05	9.87152e-06	2.31582	1	PRP	ACE	18636	4Fe-4S ferredoxin OS=Desulfurella acetivorans A63 OX=694431 GN=DESACE_00670 PE=4 SV=1	4430.96	3220.14	3212.66	5166.33	3429.8	3839.94	10635.8	10671.9	8506.26	9221.26	6507.22	8415.83
W0JD88	8	1	40.634	0.000273329	0.00010991	2.30022	0.998318	PRP	ACE	28685.9	TatD family hydrolase OS=Desulfurella acetivorans A63 OX=694431 GN=DESACE_01210 PE=4 SV=1	1506.76	1433.6	2120.01	3388.44	2472.73	2698.25	4575.76	4016.89	4710.78	6872.24	5449.59	5703.28
W0JDZ2	30	7	182.503	1.64558e-05	1.03864e-05	2.28329	0.999999	PRP	ACE	42183.5	Alanine racemase OS=Desulfurella acetivorans A63 OX=694431 GN=DESACE_02045 PE=3 SV=1	4420.02	5087.58	5749.42	4741.11	6381.28	5611.56	14936.3	14790.9	8980.53	9648.37	11136.2	13552.4
W0JHZ8	16	5	97.9148	0.0464889	0.00921687	2.28028	0.536346	PRP	ACE	33762.1	D-alanine--D-alanine ligase OS=Desulfurella acetivorans A63 OX=694431 GN=ddl PE=3 SV=1	596.227	617.374	687.414	497.342	459.723	693.133	612.026	399.058	2337.43	1539.62	1219.8	1989.83
W0JJQ4	13	6	71.7429	0.000169741	7.26495e-05	2.27922	0.999393	PRP	ACE	82656.9	(Fe-S)-binding protein OS=Desulfurella acetivorans A63 OX=694431 GN=DESACE_07620 PE=4 SV=1	295.302	323.49	351.043	544.293	259.238	394.566	1073.07	607.957	1014.23	802.833	815.766	627.34
W0JIZ9	5	3	32.3271	0.00517332	0.00139434	2.27436	0.893148	PRP	ACE	32135.1	Stage 0 sporulation protein OS=Desulfurella acetivorans A63 OX=694431 GN=DESACE_04050 PE=4 SV=1	536.263	311.149	246.856	327.272	213.873	180.967	491.577	394.842	585.006	641.383	721.193	1297.11
W0JJ29	48	30	426.025	0.00264974	0.000768151	2.22573	0.945831	PRP	ACE	69799.9	AMP-dependent synthetase OS=Desulfurella acetivorans A63 OX=694431 GN=DESACE_04310 PE=4 SV=1	8451.08	8063.53	10874.3	5918.87	7596.9	9996.98	15514.5	21549	24279.3	28891.8	13461.5	9597.34
W0JG51	67	30	452.053	1.91492e-06	1.54004e-06	2.18433	1	PRP	ACE	95057.9	Leucine--tRNA ligase OS=Desulfurella acetivorans A63 OX=694431 GN=leuS PE=3 SV=1	9196.86	7484.9	7328.2	10344.5	8833.43	8189.05	18533.2	20171.7	17312	23618	16098.8	16490.2
W0JI59	6	4	32.7114	8.87482e-05	4.23463e-05	2.16807	0.999876	PRP	ACE	19562.8	CRISPR-associated exonuclease Cas4 OS=Desulfurella acetivorans A63 OX=694431 GN=DESACE_02850 PE=3 SV=1	2270.23	2058.96	1667.48	2387.11	2314.23	1905	3714.69	4027.36	3578.56	3730.56	5752.27	6520.71
W0JIR5	11	3	58.5852	0.000237816	9.78315e-05	2.16245	0.998736	PRP	ACE	49522.5	UDP-N-acetylmuramate--L-alanine ligase OS=Desulfurella acetivorans A63 OX=694431 GN=murC PE=3 SV=1	4316.43	2215.11	2571.68	5688.57	2887.07	2991.54	8384.83	7905.71	7273.63	7041	6557.39	7536.24
W0JHX3	20	9	163.56	2.48986e-07	3.06544e-07	2.15878	1	PRP	ACE	18052.9	Acetolactate synthase OS=Desulfurella acetivorans A63 OX=694431 GN=DESACE_01405 PE=4 SV=1	26095.9	26157.7	28266.4	28609.9	27595.5	29001.2	65296.5	68214.7	49918.9	48697.3	60501.3	65139
W0JKK5	6	2	30.8238	0.00881536	0.00222559	2.10089	0.831678	PRP	ACE	27129.2	Uncharacterized protein OS=Desulfurella acetivorans A63 OX=694431 GN=DESACE_02840 PE=4 SV=1	6832.82	4245.57	3546	8275.8	3926.03	3512.01	7116.3	8227.02	8002.72	7875.03	11643.5	20872.8
W0JLU9	33	9	253.929	9.43225e-07	8.87384e-07	2.09702	1	PRP	ACE	29742	Uncharacterized protein OS=Desulfurella acetivorans A63 OX=694431 GN=DESACE_05165 PE=3 SV=1	4573.04	3667.45	3374.85	4825.79	3390.91	3793.53	7824.1	8075.9	8467.3	9221.17	7291.76	8663.04
W0JI00	21	9	178.975	0.0033144	0.000944362	2.05969	0.93102	PRP	ACE	42246.1	Uncharacterized protein OS=Desulfurella acetivorans A63 OX=694431 GN=DESACE_09280 PE=4 SV=1	3292.05	10261.2	8709.36	14424.5	10695	9498.13	18514.1	20780.3	16880	18751.9	19849	22380.6
W0JDS6	27	16	101.87	0.000149471	6.53767e-05	2.04206	0.999547	PRP	ACE	13473.4	Neelaredoxin OS=Desulfurella acetivorans A63 OX=694431 GN=DESACE_01650 PE=4 SV=1	11219.2	11898.7	12286.6	9305.31	10763.9	11309.5	29775.7	31328.9	16344.5	17991.6	21180.5	19754.4
W0JHU7	38	22	306.507	0.00149935	0.000470196	2.00372	0.972734	PRP	ACE	62669.3	Methylmalonyl-CoA mutase OS=Desulfurella acetivorans A63 OX=694431 GN=DESACE_02185 PE=4 SV=1	3820.91	2955.31	3175.16	4114.88	3507.74	3361.12	6657.45	9985.12	7912.45	8461.99	4995.67	3935.35
W0JK92	14	9	101.347	3.07684e-05	1.71417e-05	1.9658	0.999995	PRP	ACE	18394.4	DtxR family transcriptional regulator OS=Desulfurella acetivorans A63 OX=694431 GN=DESACE_07600 PE=4 SV=1	6108.64	4288.72	3947.29	7089.91	5349.59	4811.73	9601.82	11730.1	9881.42	11293.3	9455.37	10149.2
W0JI48	21	10	165.226	1.68093e-07	2.20565e-07	1.96507	1	PRP	ACE	16286.9	MerR family transcriptional regulator OS=Desulfurella acetivorans A63 OX=694431 GN=DESACE_02725 PE=4 SV=1	3342.28	2991.21	2927.53	3837.61	3253.78	2981.15	6536.97	6219.21	6688.58	6924.47	5523	6099.5
W0JHT8	85	56	599.383	6.27684e-06	4.40814e-06	1.94078	1	PRP	ACE	57768.5	Biotin carboxylase OS=Desulfurella acetivorans A63 OX=694431 GN=DESACE_02115 PE=4 SV=1	48761.8	42415.9	48642.1	58182.4	46003.8	49976.5	108703	112509	92894.8	95040.3	73013.4	88394
W0JFA9	22	13	114.166	1.6776e-05	1.05124e-05	1.93513	0.999999	PRP	ACE	32361.5	Pantothenate synthetase OS=Desulfurella acetivorans A63 OX=694431 GN=panC PE=3 SV=1	6064.97	4331.93	4548.03	5547.91	4857.18	4836.21	11685.6	11961.2	9187.81	8626.94	7993.74	8958.92
W0JM20	3	1	16.9885	0.000275311	0.000110262	1.91922	0.998293	PRP	ACE	20036.4	Uncharacterized protein OS=Desulfurella acetivorans A63 OX=694431 GN=DESACE_08820 PE=4 SV=1	7962.07	7596.08	8046.73	6783.28	9713.72	10380.2	19623.6	20552.9	15814.4	15839.1	14487.6	10568.7
W0JHM4	8	5	62.2659	0.00206244	0.000615798	1.91283	0.959426	PRP	ACE	21453.6	Uncharacterized protein OS=Desulfurella acetivorans A63 OX=694431 GN=DESACE_06970 PE=4 SV=1	7112.76	6090.72	7278.01	4494.15	3584.68	4303.17	13996	7726.74	13128.3	7603.45	9823.83	10583.9
W0JDM3	30	14	183.504	0.00203196	0.000609038	1.90705	0.960143	PRP	ACE	46280.5	NADH-quinone oxidoreductase subunit D OS=Desulfurella acetivorans A63 OX=694431 GN=nuoD PE=3 SV=1	5016.21	3537.49	3052	7254.96	3501.8	3173.21	6550.75	6341.36	8814	7011.28	8870.5	11110
W0JEA6	25	9	169.533	0.0428068	0.0086766	1.90177	0.55358	PRP	ACE	51388.4	Biotin carboxylase OS=Desulfurella acetivorans A63 OX=694431 GN=DESACE_02590 PE=4 SV=1	5007.87	4077.03	4521.08	1409.34	1329.25	1242.58	6131.85	8366.21	6442.45	4670.28	5431.81	2404.09
W0JEB9	4	2	24.0713	0.000115676	5.31601e-05	1.87335	0.999756	PRP	ACE	14676	4HBT domain-containing protein OS=Desulfurella acetivorans A63 OX=694431 GN=DESACE_02715 PE=4 SV=1	4053.81	4434.35	4167.83	3930.83	5871.26	5101.08	8590.55	8854.43	8765.64	7643.97	11455.5	6317.8
W0JHT4	35	12	250.887	6.00913e-05	3.01135e-05	1.86084	0.999958	PRP	ACE	47640.4	Serine--tRNA ligase OS=Desulfurella acetivorans A63 OX=694431 GN=serS PE=3 SV=1	8283.38	7442.44	8724.22	8077.49	7582.96	8895.62	18256.8	14091.7	20408.5	12579.2	13865.9	11990.2
W0JMD6	11	6	60.3418	0.00102576	0.000336492	1.86079	0.983784	PRP	ACE	21958.9	Uncharacterized protein OS=Desulfurella acetivorans A63 OX=694431 GN=DESACE_08190 PE=4 SV=1	2671.36	1975.73	1811.81	3332.26	2951.29	2686.78	4150.49	5184.41	5957.25	5830.19	4368.23	3220.04
W0JDJ7	11	4	57.8092	4.72141e-05	2.49427e-05	1.8488	0.99998	PRP	ACE	18181.3	Methylated-DNA-protein-cysteine methyltransferase OS=Desulfurella acetivorans A63 OX=694431 GN=DESACE_01035 PE=4 SV=1	1054.34	1114.22	1310.4	980.52	1173.76	1325.61	2419.83	2509.14	1635.86	2481.33	2020.45	1798.89
W0JK47	15	7	82.4609	0.0118303	0.00282656	1.84626	0.79	PRP	ACE	48892.6	Membrane fusion protein (MFP) family protein OS=Desulfurella acetivorans A63 OX=694431 GN=DESACE_00270 PE=3 SV=1	4901.25	4659.49	5715.55	4866.48	5838.88	6139.65	12520.9	13716.9	10989.1	10911.3	4638.68	6527.42
W0JDL9	4	2	20.0239	0.0112389	0.00270724	1.83192	0.797655	PRP	ACE	14380.9	Succinate dehydrogenase OS=Desulfurella acetivorans A63 OX=694431 GN=DESACE_02030 PE=4 SV=1	128.615	106.961	121.233	351.265	200.657	165.774	221.291	314.275	241.476	383.694	473.474	334.192
W0JF77	52	32	429.28	0.000474124	0.000175118	1.80884	0.995256	PRP	ACE	59457.7	Alpha-isopropylmalate/homocitrate synthase family transferase OS=Desulfurella acetivorans A63 OX=694431 GN=DESACE_05855 PE=3 SV=1	29846.9	31110	32735.9	34393.1	32548.9	29291.7	62901.3	69588	37731.2	44228.4	54740.9	74356.9
W0JJD3	24	13	214	8.56907e-05	4.1084e-05	1.78217	0.999887	PRP	ACE	43115.2	Acetylornithine aminotransferase OS=Desulfurella acetivorans A63 OX=694431 GN=argD PE=3 SV=1	8091.68	5670.52	6352.18	8392.45	5716.22	6719.26	15840.2	11515	12796.1	10788.2	10765.1	11261.4
W0JHM1	31	13	209.685	4.35698e-05	2.34864e-05	1.77692	0.999984	PRP	ACE	45454.3	Arginine biosynthesis bifunctional protein ArgJ OS=Desulfurella acetivorans A63 OX=694431 GN=argJ PE=3 SV=1	9875.53	8407.04	9263.84	12946.7	9819.87	10409.5	16457.1	18650.9	17060.3	21525.1	14323.8	19881.6
W0JH39	21	8	152.383	4.88363e-05	2.55106e-05	1.76535	0.999977	PRP	ACE	42656.1	Nicotinate phosphoribosyltransferase OS=Desulfurella acetivorans A63 OX=694431 GN=DESACE_01215 PE=3 SV=1	10999.9	11926.1	11220.4	16990.4	14526.7	14213.6	20896.6	24346.2	20559.7	22950.2	23982	28276
W0JEP9	17	12	100.702	1.51935e-05	9.83871e-06	1.76165	1	PRP	ACE	24531.1	Probable septum site-determining protein MinC OS=Desulfurella acetivorans A63 OX=694431 GN=minC PE=3 SV=1	1604.51	1552.6	1765.79	2045.61	2017.04	2075.3	3461.39	3770.98	3161.77	3103.48	2619.8	3367.99
W0JGV7	5	3	26.2573	0.000137493	6.09398e-05	1.75204	0.999628	PRP	ACE	38853.2	Fe/B12 periplasmic-binding domain-containing protein OS=Desulfurella acetivorans A63 OX=694431 GN=DESACE_02820 PE=4 SV=1	13777.1	10347.5	9710.41	18523.3	12318.7	12124.3	22291.1	25116	20730.6	21600.9	22352.1	22468
W0JHJ3	5	3	30.1067	6.94969e-07	6.93055e-07	1.74403	1	PRP	ACE	15980.7	4-hydroxybenzoyl-CoA thioesterase OS=Desulfurella acetivorans A63 OX=694431 GN=DESACE_00150 PE=4 SV=1	750.402	957.136	979.408	995.749	873.724	863.649	1470.83	1573.24	1692.29	1487.11	1516.59	1712.74
W0JIX8	41	27	345.35	1.61627e-05	1.02663e-05	1.67421	1	PRP	ACE	43028.2	Aminotransferase OS=Desulfurella acetivorans A63 OX=694431 GN=DESACE_06110 PE=3 SV=1	25041.8	24102.6	24152.7	31681.8	27463.2	26586.9	47192	50815.7	35693.8	44295.6	41066.3	47184.1
W0JHJ0	46	21	343.265	0.00202687	0.000609038	1.67236	0.960262	PRP	ACE	47048.6	Transcription termination factor Rho OS=Desulfurella acetivorans A63 OX=694431 GN=rho PE=3 SV=1	7546.48	8044.3	9308.22	10541.1	8653.81	9199.19	9983.23	12029	14874.8	13501.3	18161.1	20576
W0JL75	14	5	106.609	0.000846101	0.000286024	1.62602	0.987794	PRP	ACE	18816.7	Lipoyl-binding domain-containing protein OS=Desulfurella acetivorans A63 OX=694431 GN=DESACE_02120 PE=4 SV=1	9322.41	7354.98	7309.71	12672.4	8147.17	7435.16	15415.8	14506.8	13400.8	13394.8	11142.6	17085.6
W0JCY5	17	2	113.427	0.00903251	0.00225191	1.60892	0.828437	PRP	ACE	37494	Phosphate-binding protein PstS OS=Desulfurella acetivorans A63 OX=694431 GN=DESACE_00345 PE=3 SV=1	5293.07	4577.76	4330.89	5363.15	5313.22	3889.49	10111.7	9427.21	7668.7	8252.78	4282.05	6542.43
W0JKU2	7	3	37.1872	0.000282388	0.000112306	1.60188	0.998204	PRP	ACE	29492.4	Polysaccharide deacetylase OS=Desulfurella acetivorans A63 OX=694431 GN=DESACE_09515 PE=4 SV=1	3535.31	2972.17	2939.08	3799.65	3659.81	3712.43	5390.81	6234.87	4361.65	4773.75	5241.08	7026.16
W0JH05	10	4	52.6924	2.22531e-05	1.32094e-05	1.5829	0.999998	PRP	ACE	34167.8	Transketolase OS=Desulfurella acetivorans A63 OX=694431 GN=DESACE_00060 PE=4 SV=1	1612.95	1593.5	1834.89	1827.62	1523.59	1705.61	2313.86	2712.75	2507.16	2404.89	2725.49	3320.27
W0JEF3	50	25	325.999	4.91157e-05	2.55106e-05	1.57317	0.999977	PRP	ACE	47370.5	Transcription termination/antitermination protein NusA OS=Desulfurella acetivorans A63 OX=694431 GN=nusA PE=3 SV=1	11409	10358.8	11074.1	11064.8	9895.13	10673.5	13966.2	15172.2	15795.6	17742.7	17114.9	21639.2
W0JIK8	35	14	241.053	0.000784019	0.00026868	1.5699	0.989136	PRP	ACE	30158.6	2-oxoacid ferredoxin oxidoreductase subunit beta OS=Desulfurella acetivorans A63 OX=694431 GN=DESACE_05230 PE=4 SV=1	46654.8	35816.8	38327.5	61658.3	35947.6	36422.3	63202	73291.1	68073.5	73283.5	55444.5	66757.6
W0JI91	37	17	248.468	9.06402e-06	6.27712e-06	1.56312	1	PRP	ACE	53652.5	Glutamate--tRNA ligase OS=Desulfurella acetivorans A63 OX=694431 GN=gltX PE=3 SV=1	9280.76	8142.36	8384.88	9175.45	8097.65	7898.21	11646.4	12127.8	14707.5	14587.7	12017.6	14599.9
W0JL00	8	3	38.8407	0.0103789	0.00252447	1.55596	0.809215	PRP	ACE	30166.5	TPR_REGION domain-containing protein OS=Desulfurella acetivorans A63 OX=694431 GN=DESACE_05405 PE=4 SV=1	2748.18	2223.59	2802.8	3051.5	2287.32	2635.27	4787.73	5026.59	4089.16	4738.99	3594.23	2267.61
W0JIJ2	15	10	103.754	0.00747396	0.00194098	1.54884	0.852657	PRP	ACE	18729.5	SCP-2 sterol transfer family protein OS=Desulfurella acetivorans A63 OX=694431 GN=DESACE_05110 PE=4 SV=1	2831.49	3559.84	3645.28	2863.71	2984.53	3134.41	3875.97	4011.12	6884.8	5707.01	3350.54	5628.42
W0JHA5	20	7	128.217	0.0107244	0.00259584	1.5466	0.804508	PRP	ACE	41387.4	Peptidase OS=Desulfurella acetivorans A63 OX=694431 GN=DESACE_00760 PE=4 SV=1	2488.34	4573.43	4847.63	6385.74	5107.89	5847.26	8716.68	9144.08	6744.85	7184.09	6164.95	7283.7
W0JGR7	9	4	50.1311	0.0020337	0.000609038	1.53296	0.960102	PRP	ACE	32884.1	TPR_REGION domain-containing protein OS=Desulfurella acetivorans A63 OX=694431 GN=DESACE_02535 PE=4 SV=1	1058.05	1319.23	1160.06	872.79	1009.42	1165.48	1431.51	1625.82	1463.75	1359.57	1907.72	2306.25
W0JJ24	32	19	250.421	0.0169947	0.00390504	1.53288	0.731469	PRP	ACE	45709.6	Alcohol dehydrogenase OS=Desulfurella acetivorans A63 OX=694431 GN=DESACE_05675 PE=4 SV=1	7435.56	5513.64	4753.28	14207.9	9607.61	8100.52	13327.7	12651.7	10579.7	10949.5	13317.7	15232.7
W0JEE7	12	9	69.8601	0.00193183	0.00058735	1.52943	0.9625	PRP	ACE	27293.7	Glutamate racemase OS=Desulfurella acetivorans A63 OX=694431 GN=murI PE=3 SV=1	3190.61	2334.56	2258.79	3656.39	2466.68	2609.98	4433.55	4116.22	4694.6	4990.43	3130.2	3896.55
W0JFB8	33	12	255.916	0.00201822	0.000609038	1.51076	0.960465	PRP	ACE	45749.1	Pyridine nucleotide-disulfide oxidoreductase OS=Desulfurella acetivorans A63 OX=694431 GN=DESACE_00680 PE=4 SV=1	9176.95	8992.02	9380.5	13070.8	13660.5	13215.3	16944	15063.4	13494.8	18136.7	19804.5	18527.1
W0JIJ5	17	8	138.358	0.000827665	0.000281796	1.51015	0.988196	PRP	ACE	17642.3	Biotin carboxyl carrier protein of acetyl-CoA carboxylase OS=Desulfurella acetivorans A63 OX=694431 GN=DESACE_02585 PE=4 SV=1	13352	12486.8	12940.1	15087	15210.4	14510.2	24457	24553.1	17269	17722.6	17277	24949.6
W0JFE5	5	1	28.6959	0.000132026	5.93074e-05	1.50745	0.999662	PRP	ACE	38536.1	Radical_SAM domain-containing protein OS=Desulfurella acetivorans A63 OX=694431 GN=DESACE_07555 PE=4 SV=1	1594.31	1319.06	1182.42	1812.36	1639.67	1397.09	2180.26	2399.11	2480	2171.29	2125.33	2128.03
W0JJ73	10	6	61.5107	0.0182721	0.00416974	1.50238	0.71887	PRP	ACE	29252	3-methyl-2-oxobutanoate hydroxymethyltransferase OS=Desulfurella acetivorans A63 OX=694431 GN=panB PE=3 SV=1	886.329	1250.82	1435.83	891.759	1006.31	992.984	2125.16	1843.63	1996.12	1036.05	1379.88	1330.6
W0JL98	33	17	219.876	6.66581e-05	3.30719e-05	1.49634	0.999943	PRP	ACE	34216.5	Uncharacterized protein OS=Desulfurella acetivorans A63 OX=694431 GN=DESACE_04755 PE=4 SV=1	33420	32366.2	32538	40539.3	35772.1	35066.6	47197.7	52375.6	47974.4	48951.1	51266.5	66021.6
W0JI70	22	15	142.748	0.000361862	0.000138262	1.4931	0.997096	PRP	ACE	27859.6	Succinate dehydrogenase iron-sulfur subunit OS=Desulfurella acetivorans A63 OX=694431 GN=sdhB PE=4 SV=1	9280.52	9806.11	9503.5	13760	10619.8	10503.2	15691.1	15675.2	16548.3	18730.8	12917.3	15208.8
W0JLH8	7	1	49.5974	0.00276438	0.000799062	1.44574	0.94323	PRP	ACE	26382.5	Uncharacterized protein OS=Desulfurella acetivorans A63 OX=694431 GN=DESACE_06060 PE=4 SV=1	3175.48	2936.1	3200.85	4692.02	3409.77	3524.99	4712.15	4751.3	4771.59	4854.82	4331.36	6851.4
W0JEP2	16	7	141.136	0.0121367	0.00288173	1.44485	0.786123	PRP	ACE	27813.3	Amino acid ABC transporter substrate-binding protein OS=Desulfurella acetivorans A63 OX=694431 GN=glnH PE=4 SV=1	11788.2	8665.65	6866.77	14128	9256.65	7658.18	12288.2	14076.9	14902.3	17806	11383.6	13869.3
W0JD77	31	13	205.321	0.00604334	0.00160284	1.44293	0.877089	PRP	ACE	29174.6	4-hydroxy-tetrahydrodipicolinate reductase OS=Desulfurella acetivorans A63 OX=694431 GN=dapB PE=3 SV=1	11708.9	8791.45	9598.68	12124.2	10430.3	9565.08	12520	16627.5	15972.1	17522.4	10164.1	16971.2
W0JJR5	10	4	65.1062	0.00013304	5.9495e-05	1.43387	0.999656	PRP	ACE	8427.59	Exodeoxyribonuclease 7 small subunit OS=Desulfurella acetivorans A63 OX=694431 GN=xseB PE=3 SV=1	3400.74	3177.36	3142.71	3957.35	3325.23	3563.08	5035.36	4862.42	4155.25	4530.3	4982.74	5923.64
W0JF33	32	16	278.798	0.00381202	0.00107998	1.43267	0.920374	PRP	ACE	36933.2	Protein RecA OS=Desulfurella acetivorans A63 OX=694431 GN=recA PE=3 SV=1	20139.5	26679.3	27926.4	38963.9	31299.1	33107	38089.4	38867.6	40370.7	44137.1	43975.2	49740.4
W0JF28	31	12	206.663	0.00405945	0.00113397	1.42946	0.915222	PRP	ACE	37812.5	Methylthioribose-1-phosphate isomerase OS=Desulfurella acetivorans A63 OX=694431 GN=mtnA PE=3 SV=1	7292.71	5625.66	6041.9	8773.75	6015.08	6567.18	9678.36	9219.86	11065.9	11799	7452.27	8415.27
W0JKZ7	23	11	145.377	0.0461904	0.00917593	1.42182	0.537696	PRP	ACE	39857	FAD_binding_3 domain-containing protein OS=Desulfurella acetivorans A63 OX=694431 GN=DESACE_03110 PE=4 SV=1	6484.82	6249.68	7597.51	6848.7	6793.13	7940.78	12187.5	11717.4	11927.1	11225.6	6226.22	6311.18
W0JG15	7	2	34.4376	0.00109492	0.000355669	1.41668	0.982202	PRP	ACE	24492.6	ABC transporter domain-containing protein OS=Desulfurella acetivorans A63 OX=694431 GN=DESACE_00065 PE=4 SV=1	150.605	207.05	223.17	206.843	193.999	178.109	233.695	296.244	297.602	282.066	303.68	229.746
W0JIW4	21	8	164.074	0.00387446	0.00109147	1.38406	0.919065	PRP	ACE	21168.3	dCTP deaminase OS=Desulfurella acetivorans A63 OX=694431 GN=dcd PE=3 SV=1	10071.7	7660.4	9235.48	10742.3	9237.75	10243.9	9534.96	13870.9	13378.7	14180.6	12453.1	15738.4
W0JEQ7	31	14	201.498	0.000514736	0.000186661	1.38379	0.994528	PRP	ACE	45886.8	Acyl-CoA dehydrogenase OS=Desulfurella acetivorans A63 OX=694431 GN=DESACE_04290 PE=3 SV=1	9435.64	7992.32	10002.1	11733.8	8129.54	9562.23	12637.2	12604.2	13511.9	14443.9	11680	13799.2
W0JHS8	56	24	331.489	0.00217975	0.000645029	1.38256	0.956679	PRP	ACE	91793.5	Protein translocase subunit SecA OS=Desulfurella acetivorans A63 OX=694431 GN=secA PE=3 SV=1	20962.9	18413.4	19986.4	28206.3	21655	22925.4	26806.2	27931.1	30491.6	34620.4	26833.2	36022.2
W0JKA7	16	10	144.101	0.0237367	0.00519109	1.37275	0.671174	PRP	ACE	21750.3	Nitroreductase OS=Desulfurella acetivorans A63 OX=694431 GN=DESACE_07735 PE=4 SV=1	6229.05	4741.64	4304.09	8969.24	5131.67	5109.43	7780.52	8875.01	7112.48	9000.17	5900.58	8670.84
W0JKA6	25	14	180.033	0.00095854	0.000318633	1.35808	0.985303	PRP	ACE	34799.3	ATP-dependent 6-phosphofructokinase OS=Desulfurella acetivorans A63 OX=694431 GN=pfkA PE=3 SV=1	18716.5	17171.9	18863.1	25327.6	19874.6	22076.4	25507.3	27224.3	28513.9	29033.8	24343.6	31103.5
W0JJ28	39	23	277.342	0.0235696	0.00516587	1.35777	0.672504	PRP	ACE	25200.8	Peroxiredoxin OS=Desulfurella acetivorans A63 OX=694431 GN=DESACE_05705 PE=3 SV=1	55962.9	54293.3	59094.1	67643	60422.5	65663.1	109431	108154	68349.2	63515.9	67025.6	76502.2
W0JH34	11	3	53.1167	0.00898593	0.00225059	1.32727	0.829129	PRP	ACE	20774.1	Indolepyruvate oxidoreductase OS=Desulfurella acetivorans A63 OX=694431 GN=DESACE_01175 PE=4 SV=1	517.397	512.218	474.634	730.874	503.936	562.021	842.088	823.79	664.403	711.486	564.74	774.921
W0JJM7	6	4	28.7502	0.00738865	0.00192384	1.32674	0.854051	PRP	ACE	30563.4	Acetyl-coenzyme A carboxylase carboxyl transferase subunit beta OS=Desulfurella acetivorans A63 OX=694431 GN=accD PE=3 SV=1	3084.64	3834.55	3343.28	3916.72	4477.35	4059.57	5750.8	4523.41	5925.98	5343.37	4008.47	4586.45
W0JME7	20	9	120.344	0.0448425	0.00896172	1.32635	0.543893	PRP	ACE	12635.7	Uncharacterized protein OS=Desulfurella acetivorans A63 OX=694431 GN=DESACE_08295 PE=4 SV=1	59687.7	36336.9	34204.7	67499.9	42155.6	37025.5	51774.7	55948.6	59845.2	63802.6	54769	81139.2
W0JKL5	19	8	204.887	0.0150188	0.00348313	1.31705	0.752292	PRP	ACE	28856.2	Thiamine thiazole synthase OS=Desulfurella acetivorans A63 OX=694431 GN=thi4 PE=3 SV=1	23482.8	24364.4	22041.7	37597.3	30517.1	27981.1	41690.6	40505.5	33513.6	34503.9	29531.9	38863.3
W0JKJ7	23	15	153.946	0.0444217	0.00889545	1.3118	0.545862	PRP	ACE	37348.9	Nucleotide sugar epimerase OS=Desulfurella acetivorans A63 OX=694431 GN=DESACE_08645 PE=4 SV=1	8621.62	12036.9	11289.9	19455.5	14448.9	13728.5	17383.7	19172.9	12866.1	18339.9	17009.1	19622.8
W0JJD6	73	49	468.555	0.0230431	0.0050616	1.30891	0.676743	PRP	ACE	42370.7	2-oxoglutarate ferredoxin oxidoreductase subunit alpha OS=Desulfurella acetivorans A63 OX=694431 GN=DESACE_05235 PE=4 SV=1	97105	71173.3	75744.8	124563	80575.5	85426.5	135390	139654	111527	115580	94748	102826
W0JDQ6	24	17	177.502	0.00401139	0.00112369	1.30599	0.916215	PRP	ACE	32046.9	2-ketoisovalerate ferredoxin oxidoreductase subunit beta OS=Desulfurella acetivorans A63 OX=694431 GN=DESACE_01535 PE=4 SV=1	19795.7	21573.2	22769.4	27577	23796.4	25291.9	31100.3	32261.9	26657.3	26908.6	29213	37747.6
W0JD30	17	10	114.64	0.00477433	0.0012938	1.28288	0.90085	PRP	ACE	32731.9	Glycine--tRNA ligase alpha subunit OS=Desulfurella acetivorans A63 OX=694431 GN=glyQ PE=3 SV=1	4101.86	3366.36	3421.96	4542.73	3437.62	3576.01	4655.69	4780.45	4793.05	4675.86	4047.07	5844.03
W0JD18	9	4	68.3685	0.00316855	0.000907996	1.27486	0.934213	PRP	ACE	14617.5	Single-stranded DNA-binding protein OS=Desulfurella acetivorans A63 OX=694431 GN=DESACE_00605 PE=3 SV=1	1519.36	1478.34	1475.95	1896.58	1366.78	1437.42	1922.54	2307.83	1940.66	2028.65	1712.54	1783.88
W0JHW7	11	5	57.2832	0.0400527	0.00816817	1.2613	0.567367	PRP	ACE	15883.9	Ribose 5-phosphate isomerase OS=Desulfurella acetivorans A63 OX=694431 GN=DESACE_02925 PE=4 SV=1	772.337	826.439	811.577	964.395	875.184	734.048	935.22	936.142	927.275	898.038	1054.7	1534.94
W0JGA4	41	16	313.298	0.0137578	0.00321309	1.25912	0.766541	PRP	ACE	49043.3	Uncharacterized protein OS=Desulfurella acetivorans A63 OX=694431 GN=DESACE_02165 PE=4 SV=1	7794.65	6302.3	6962.53	10175.9	7034.65	7130.19	10674.1	10674.2	8383.34	8860.52	8810.42	9762.04
W0JI89	21	8	136.735	0.0095526	0.00234638	1.24915	0.82084	PRP	ACE	69077.4	1-deoxy-D-xylulose-5-phosphate synthase OS=Desulfurella acetivorans A63 OX=694431 GN=dxs PE=3 SV=1	2581.96	2584.83	2490.9	2175.19	2062.98	2135.28	2541.81	2916.69	2766.93	2536.69	3536.46	3228.35
W0JJ92	20	12	141.719	0.0228011	0.00504176	1.24062	0.678717	PRP	ACE	18232.8	3-isopropylmalate dehydratase small subunit OS=Desulfurella acetivorans A63 OX=694431 GN=leuD PE=3 SV=1	11115.1	9383.12	10121.3	15078.7	11586.8	11466.4	11679.4	14263.8	13785.8	14469.8	14090.6	17004.8
W0JEL6	22	9	151.316	0.0291965	0.00611683	1.19796	0.631255	PRP	ACE	31810.6	3-hydroxyisobutyrate dehydrogenase OS=Desulfurella acetivorans A63 OX=694431 GN=DESACE_03730 PE=4 SV=1	7388.42	7016.25	7031.33	7882.21	7553.83	7137.13	9668.63	11241.1	8018.55	8459.06	7195.39	8138.43
W0JIL5	8	5	54.1611	0.0378373	0.00774807	1.19699	0.57908	PRP	ACE	12380.5	Nitrogen regulatory protein P-II 1 OS=Desulfurella acetivorans A63 OX=694431 GN=DESACE_05265 PE=3 SV=1	17169.8	14896.6	16078.7	24332.8	19065.3	17649.4	19909.6	20711.4	23607.9	22989.5	19475.1	24009.1
W0JDD4	14	2	98.0016	0.0290611	0.00610129	1.1784	0.632169	PRP	ACE	19548.3	Pyruvate ferredoxin oxidoreductase subunit gamma OS=Desulfurella acetivorans A63 OX=694431 GN=DESACE_01545 PE=4 SV=1	3831.86	3550.13	3712.08	3287.55	3102.64	3203.54	4665.41	4485.71	3883.79	4169.48	3245.56	3928.63
W0JIR3	9	3	42.0593	0.0247468	0.00535328	1.14733	0.663282	PRP	ACE	25475.8	2_3-bisphosphoglycerate-dependent phosphoglycerate mutase OS=Desulfurella acetivorans A63 OX=694431 GN=gpmA PE=3 SV=1	4641.66	4562.16	5089.6	4254.97	5020.07	4695.11	5347.49	5168.11	6084.48	5424.18	5894.46	4508.91
[truncated: 78 more columns]

## Sheet: heat
heatmap short table
